# Supplementary material for: Life beneath the ice: jellyfish and ctenophores from the Ross Sea, Antarctica, with an image-based training set for machine learning
Source: Biodivers Data J. 2021 Aug 16;9:e69374. doi: 10.3897/BDJ.9.e69374 (PMC8382665; doi:10.3897/BDJ.9.e69374)
Supplement: XML Treatment for Koellikerina maasi [file BDJ.9.e69374-treatment1.xml]

<!DOCTYPE tp:taxon-treatment
  PUBLIC "-//TaxonX//DTD Taxonomic Treatment Publishing DTD v0 20100105//EN" "tax-treatment-NSO.dtd">
<tp:taxon-treatment xmlns:tp="http://www.plazi.org/taxpub"><tp:treatment-meta><mixed-citation publication-type="journal"><person-group><name><surname>Verhaegen</surname><given-names>Gerlien</given-names></name><name><surname>Cimoli</surname><given-names>Emiliano</given-names></name><name><surname>Lindsay</surname><given-names>Dhugal</given-names></name></person-group><article-title>Life beneath the ice: jellyfish and ctenophores from the Ross Sea, Antarctica, with an image-based training set for machine learning</article-title><source>Biodivers Data J</source><day>16</day><month>8</month><year>2021</year><volume>9</volume><pub-id pub-id-type="doi">10.3897/BDJ.9.e69374</pub-id></mixed-citation></tp:treatment-meta><tp:nomenclature><tp:taxon-name>
              <object-id xmlns:xlink="http://www.w3.org/1999/xlink" content-type="arpha" xlink:type="simple">FDF620AB-2967-50F2-A3A3-916F38CF394E</object-id>
              <tp:taxon-name-part taxon-name-part-type="genus">Koellikerina</tp:taxon-name-part>
              <tp:taxon-name-part taxon-name-part-type="species">maasi</tp:taxon-name-part>
            </tp:taxon-name><tp:taxon-authority>(Browne, 1910)</tp:taxon-authority></tp:nomenclature><tp:treatment-sec sec-type="materials"><title>Materials</title><list list-type="alpha-lower" list-content="occurrences"><list-item><p><bold>Type status:</bold><named-content xmlns:xlink="http://www.w3.org/1999/xlink" content-type="dwc:typeStatus" xlink:type="simple">Other material</named-content>. <bold>Occurrence:</bold> individualID: <named-content xmlns:xlink="http://www.w3.org/1999/xlink" content-type="dwc:individualID" xlink:type="simple">MCMEC2019_Koellikerina_maasi_a</named-content>; lifeStage: <named-content xmlns:xlink="http://www.w3.org/1999/xlink" content-type="dwc:lifeStage" xlink:type="simple">adult</named-content>; associatedMedia: <named-content xmlns:xlink="http://www.w3.org/1999/xlink" content-type="dwc:associatedMedia" xlink:type="simple">"http://morphobank.org/permalink/?P3993", "https://youtu.be/QiBPf_HYrQ8", "https://youtu.be/-BonvTRljY8"</named-content>; <bold>Taxon:</bold> scientificName: <named-content xmlns:xlink="http://www.w3.org/1999/xlink" content-type="dwc:scientificName" xlink:type="simple"><tp:taxon-name><tp:taxon-name-part taxon-name-part-type="genus" reg="Koellikerina">Koellikerina</tp:taxon-name-part><tp:taxon-name-part taxon-name-part-type="species" reg="maasi">maasi</tp:taxon-name-part></tp:taxon-name></named-content>; kingdom: <named-content xmlns:xlink="http://www.w3.org/1999/xlink" content-type="dwc:kingdom" xlink:type="simple"><tp:taxon-name><tp:taxon-name-part taxon-name-part-type="kingdom">Animalia</tp:taxon-name-part></tp:taxon-name></named-content>; phylum: <named-content xmlns:xlink="http://www.w3.org/1999/xlink" content-type="dwc:phylum" xlink:type="simple"><tp:taxon-name><tp:taxon-name-part taxon-name-part-type="phylum">Cnidaria</tp:taxon-name-part></tp:taxon-name></named-content>; class: <named-content xmlns:xlink="http://www.w3.org/1999/xlink" content-type="dwc:class" xlink:type="simple"><tp:taxon-name><tp:taxon-name-part taxon-name-part-type="class">Hydrozoa</tp:taxon-name-part></tp:taxon-name></named-content>; order: <named-content xmlns:xlink="http://www.w3.org/1999/xlink" content-type="dwc:order" xlink:type="simple"><tp:taxon-name><tp:taxon-name-part taxon-name-part-type="order">Anthoathecata</tp:taxon-name-part></tp:taxon-name></named-content>; family: <named-content xmlns:xlink="http://www.w3.org/1999/xlink" content-type="dwc:family" xlink:type="simple"><tp:taxon-name><tp:taxon-name-part taxon-name-part-type="family">Bougainvilliidae</tp:taxon-name-part></tp:taxon-name></named-content>; genus: <named-content xmlns:xlink="http://www.w3.org/1999/xlink" content-type="dwc:genus" xlink:type="simple"><tp:taxon-name><tp:taxon-name-part taxon-name-part-type="genus">Koellikerina</tp:taxon-name-part></tp:taxon-name></named-content>; <bold>Location:</bold> continent: <named-content xmlns:xlink="http://www.w3.org/1999/xlink" content-type="dwc:continent" xlink:type="simple">Antarctica</named-content>; waterBody: <named-content xmlns:xlink="http://www.w3.org/1999/xlink" content-type="dwc:waterBody" xlink:type="simple">McMurdo Sound</named-content>; maximumDepthInMeters: <named-content xmlns:xlink="http://www.w3.org/1999/xlink" content-type="dwc:maximumDepthInMeters" xlink:type="simple">1</named-content>; decimalLatitude: <named-content xmlns:xlink="http://www.w3.org/1999/xlink" content-type="dwc:decimalLatitude" xlink:type="simple">-77.637</named-content>; decimalLongitude: <named-content xmlns:xlink="http://www.w3.org/1999/xlink" content-type="dwc:decimalLongitude" xlink:type="simple">166.401</named-content>; <bold>Identification:</bold> identifiedBy: <named-content xmlns:xlink="http://www.w3.org/1999/xlink" content-type="dwc:identifiedBy" xlink:type="simple">Dhugal Lindsay</named-content>; <bold>Event:</bold> samplingProtocol: <named-content xmlns:xlink="http://www.w3.org/1999/xlink" content-type="dwc:samplingProtocol" xlink:type="simple">Sony Alpha 7 III camera equipped with a FE 90mm F2.8 Macro G OSS lens</named-content>; eventDate: <named-content xmlns:xlink="http://www.w3.org/1999/xlink" content-type="dwc:eventDate" xlink:type="simple">2019-11-26</named-content>; <bold>Record Level:</bold> type: <named-content xmlns:xlink="http://www.w3.org/1999/xlink" content-type="dwc:type" xlink:type="simple">StillImage, Video</named-content>; language: <named-content xmlns:xlink="http://www.w3.org/1999/xlink" content-type="dwc:language" xlink:type="simple">en</named-content>; rightsHolder: <named-content xmlns:xlink="http://www.w3.org/1999/xlink" content-type="dwc:rightsHolder" xlink:type="simple">Emiliano Cimoli</named-content></p></list-item><list-item><p><bold>Type status:</bold><named-content xmlns:xlink="http://www.w3.org/1999/xlink" content-type="dwc:typeStatus" xlink:type="simple">Other material</named-content>. <bold>Occurrence:</bold> individualID: <named-content xmlns:xlink="http://www.w3.org/1999/xlink" content-type="dwc:individualID" xlink:type="simple">MCMEC2018_Koellikerina_maasi_b</named-content>; lifeStage: <named-content xmlns:xlink="http://www.w3.org/1999/xlink" content-type="dwc:lifeStage" xlink:type="simple">adult</named-content>; associatedMedia: <named-content xmlns:xlink="http://www.w3.org/1999/xlink" content-type="dwc:associatedMedia" xlink:type="simple">http://morphobank.org/permalink/?P3993</named-content>; <bold>Taxon:</bold> scientificName: <named-content xmlns:xlink="http://www.w3.org/1999/xlink" content-type="dwc:scientificName" xlink:type="simple"><tp:taxon-name><tp:taxon-name-part taxon-name-part-type="genus" reg="Koellikerina">Koellikerina</tp:taxon-name-part><tp:taxon-name-part taxon-name-part-type="species" reg="maasi">maasi</tp:taxon-name-part></tp:taxon-name></named-content>; kingdom: <named-content xmlns:xlink="http://www.w3.org/1999/xlink" content-type="dwc:kingdom" xlink:type="simple"><tp:taxon-name><tp:taxon-name-part taxon-name-part-type="kingdom">Animalia</tp:taxon-name-part></tp:taxon-name></named-content>; phylum: <named-content xmlns:xlink="http://www.w3.org/1999/xlink" content-type="dwc:phylum" xlink:type="simple"><tp:taxon-name><tp:taxon-name-part taxon-name-part-type="phylum">Cnidaria</tp:taxon-name-part></tp:taxon-name></named-content>; class: <named-content xmlns:xlink="http://www.w3.org/1999/xlink" content-type="dwc:class" xlink:type="simple"><tp:taxon-name><tp:taxon-name-part taxon-name-part-type="class">Hydrozoa</tp:taxon-name-part></tp:taxon-name></named-content>; order: <named-content xmlns:xlink="http://www.w3.org/1999/xlink" content-type="dwc:order" xlink:type="simple"><tp:taxon-name><tp:taxon-name-part taxon-name-part-type="order">Anthoathecata</tp:taxon-name-part></tp:taxon-name></named-content>; family: <named-content xmlns:xlink="http://www.w3.org/1999/xlink" content-type="dwc:family" xlink:type="simple"><tp:taxon-name><tp:taxon-name-part taxon-name-part-type="family">Bougainvilliidae</tp:taxon-name-part></tp:taxon-name></named-content>; genus: <named-content xmlns:xlink="http://www.w3.org/1999/xlink" content-type="dwc:genus" xlink:type="simple"><tp:taxon-name><tp:taxon-name-part taxon-name-part-type="genus">Koellikerina</tp:taxon-name-part></tp:taxon-name></named-content>; <bold>Location:</bold> continent: <named-content xmlns:xlink="http://www.w3.org/1999/xlink" content-type="dwc:continent" xlink:type="simple">Antarctica</named-content>; waterBody: <named-content xmlns:xlink="http://www.w3.org/1999/xlink" content-type="dwc:waterBody" xlink:type="simple">McMurdo Sound</named-content>; maximumDepthInMeters: <named-content xmlns:xlink="http://www.w3.org/1999/xlink" content-type="dwc:maximumDepthInMeters" xlink:type="simple">1</named-content>; decimalLatitude: <named-content xmlns:xlink="http://www.w3.org/1999/xlink" content-type="dwc:decimalLatitude" xlink:type="simple">-77.637</named-content>; decimalLongitude: <named-content xmlns:xlink="http://www.w3.org/1999/xlink" content-type="dwc:decimalLongitude" xlink:type="simple">166.401</named-content>; <bold>Identification:</bold> identifiedBy: <named-content xmlns:xlink="http://www.w3.org/1999/xlink" content-type="dwc:identifiedBy" xlink:type="simple">Dhugal Lindsay</named-content>; <bold>Event:</bold> samplingProtocol: <named-content xmlns:xlink="http://www.w3.org/1999/xlink" content-type="dwc:samplingProtocol" xlink:type="simple">NIKON D500 camera equipped with a TAMRON SP 90mm F2.8 Di Macro VC USD F017N lens</named-content>; eventDate: <named-content xmlns:xlink="http://www.w3.org/1999/xlink" content-type="dwc:eventDate" xlink:type="simple">2018-11-27</named-content>; <bold>Record Level:</bold> type: <named-content xmlns:xlink="http://www.w3.org/1999/xlink" content-type="dwc:type" xlink:type="simple">StillImage</named-content>; language: <named-content xmlns:xlink="http://www.w3.org/1999/xlink" content-type="dwc:language" xlink:type="simple">en</named-content>; rightsHolder: <named-content xmlns:xlink="http://www.w3.org/1999/xlink" content-type="dwc:rightsHolder" xlink:type="simple">Emiliano Cimoli</named-content></p></list-item><list-item><p><bold>Type status:</bold><named-content xmlns:xlink="http://www.w3.org/1999/xlink" content-type="dwc:typeStatus" xlink:type="simple">Other material</named-content>. <bold>Occurrence:</bold> individualID: <named-content xmlns:xlink="http://www.w3.org/1999/xlink" content-type="dwc:individualID" xlink:type="simple">MCMEC2018_Koellikerina_maasi_c</named-content>; lifeStage: <named-content xmlns:xlink="http://www.w3.org/1999/xlink" content-type="dwc:lifeStage" xlink:type="simple">adult</named-content>; associatedMedia: <named-content xmlns:xlink="http://www.w3.org/1999/xlink" content-type="dwc:associatedMedia" xlink:type="simple">http://morphobank.org/permalink/?P3993</named-content>; <bold>Taxon:</bold> scientificName: <named-content xmlns:xlink="http://www.w3.org/1999/xlink" content-type="dwc:scientificName" xlink:type="simple"><tp:taxon-name><tp:taxon-name-part taxon-name-part-type="genus" reg="Koellikerina">Koellikerina</tp:taxon-name-part><tp:taxon-name-part taxon-name-part-type="species" reg="maasi">maasi</tp:taxon-name-part></tp:taxon-name></named-content>; kingdom: <named-content xmlns:xlink="http://www.w3.org/1999/xlink" content-type="dwc:kingdom" xlink:type="simple"><tp:taxon-name><tp:taxon-name-part taxon-name-part-type="kingdom">Animalia</tp:taxon-name-part></tp:taxon-name></named-content>; phylum: <named-content xmlns:xlink="http://www.w3.org/1999/xlink" content-type="dwc:phylum" xlink:type="simple"><tp:taxon-name><tp:taxon-name-part taxon-name-part-type="phylum">Cnidaria</tp:taxon-name-part></tp:taxon-name></named-content>; class: <named-content xmlns:xlink="http://www.w3.org/1999/xlink" content-type="dwc:class" xlink:type="simple"><tp:taxon-name><tp:taxon-name-part taxon-name-part-type="class">Hydrozoa</tp:taxon-name-part></tp:taxon-name></named-content>; order: <named-content xmlns:xlink="http://www.w3.org/1999/xlink" content-type="dwc:order" xlink:type="simple"><tp:taxon-name><tp:taxon-name-part taxon-name-part-type="order">Anthoathecata</tp:taxon-name-part></tp:taxon-name></named-content>; family: <named-content xmlns:xlink="http://www.w3.org/1999/xlink" content-type="dwc:family" xlink:type="simple"><tp:taxon-name><tp:taxon-name-part taxon-name-part-type="family">Bougainvilliidae</tp:taxon-name-part></tp:taxon-name></named-content>; genus: <named-content xmlns:xlink="http://www.w3.org/1999/xlink" content-type="dwc:genus" xlink:type="simple"><tp:taxon-name><tp:taxon-name-part taxon-name-part-type="genus">Koellikerina</tp:taxon-name-part></tp:taxon-name></named-content>; <bold>Location:</bold> continent: <named-content xmlns:xlink="http://www.w3.org/1999/xlink" content-type="dwc:continent" xlink:type="simple">Antarctica</named-content>; waterBody: <named-content xmlns:xlink="http://www.w3.org/1999/xlink" content-type="dwc:waterBody" xlink:type="simple">McMurdo Sound</named-content>; maximumDepthInMeters: <named-content xmlns:xlink="http://www.w3.org/1999/xlink" content-type="dwc:maximumDepthInMeters" xlink:type="simple">1</named-content>; decimalLatitude: <named-content xmlns:xlink="http://www.w3.org/1999/xlink" content-type="dwc:decimalLatitude" xlink:type="simple">-77.637</named-content>; decimalLongitude: <named-content xmlns:xlink="http://www.w3.org/1999/xlink" content-type="dwc:decimalLongitude" xlink:type="simple">166.401</named-content>; <bold>Identification:</bold> identifiedBy: <named-content xmlns:xlink="http://www.w3.org/1999/xlink" content-type="dwc:identifiedBy" xlink:type="simple">Dhugal Lindsay</named-content>; <bold>Event:</bold> samplingProtocol: <named-content xmlns:xlink="http://www.w3.org/1999/xlink" content-type="dwc:samplingProtocol" xlink:type="simple">NIKON D500 camera equipped with a TAMRON SP 90mm F2.8 Di Macro VC USD F017N lens</named-content>; eventDate: <named-content xmlns:xlink="http://www.w3.org/1999/xlink" content-type="dwc:eventDate" xlink:type="simple">2018-11-29</named-content>; <bold>Record Level:</bold> type: <named-content xmlns:xlink="http://www.w3.org/1999/xlink" content-type="dwc:type" xlink:type="simple">StillImage</named-content>; language: <named-content xmlns:xlink="http://www.w3.org/1999/xlink" content-type="dwc:language" xlink:type="simple">en</named-content>; rightsHolder: <named-content xmlns:xlink="http://www.w3.org/1999/xlink" content-type="dwc:rightsHolder" xlink:type="simple">Emiliano Cimoli</named-content></p></list-item></list></tp:treatment-sec><tp:treatment-sec sec-type="Distribution"><title>Distribution</title><p>Southern Ocean, in the McMurdo Sound (<xref ref-type="bibr" rid="B7050623">Browne 1910</xref>, <xref ref-type="bibr" rid="B7049023">Foster 1989</xref>, <xref ref-type="bibr" rid="B7049163">Larson and Harbison 1990</xref>), off Adélie Land (<xref ref-type="bibr" rid="B7048558">Toda et al. 2014</xref>), off Wilhelm II Land at Gauss Station (66.03°S, 89.63°E) (<xref ref-type="bibr" rid="B7350690">Vanhöffen 1912</xref>), in Prydz Bay (<xref ref-type="bibr" rid="B7049778">Hosie 1999a</xref>, <xref ref-type="bibr" rid="B7049786">Hosie 1999b</xref>) and in the Weddell Sea (<xref ref-type="bibr" rid="B7048723">Kramp 1957a</xref>); New Zealand (<xref ref-type="bibr" rid="B7048540">Bouillon 1995</xref>, <xref ref-type="bibr" rid="B7049595">Schuchert 1996</xref>); Madagascar (<xref ref-type="bibr" rid="B7350569">Kramp 1965</xref>); Papua New Guinea (<xref ref-type="bibr" rid="B7049604">Bouillon et al. 1988</xref>).</p></tp:treatment-sec><tp:treatment-sec sec-type="Notes"><title>Notes</title><p><underline>Original description after</underline><xref ref-type="bibr" rid="B7050623">Browne (1910)</xref><underline>(basionym <italic><tp:taxon-name><tp:taxon-name-part taxon-name-part-type="genus" reg="Koellikeria">Koellikeria</tp:taxon-name-part><tp:taxon-name-part taxon-name-part-type="species" reg="maasi">maasi</tp:taxon-name-part></tp:taxon-name></italic> Browne, 1910) (</underline>Fig. <xref ref-type="fig" rid="F7048097">2</xref><underline>A-B):</underline> Bell-shaped medusa, with very thick, higher than broad (up to 9 mm wide and 10 mm high), umbrella with a rounded summit; four broad radial canals, adjacent to the ectodermal lining of the sub-umbrella, attached at the base of the stomach; radial grooves in the wall of the sub-umbrella, adjacent to the radial canals; large and cross-shaped stomach, interior covered with minute endodermal papillae, with a slender mesogleal strand running along the centre of the papilla; four dichotomously branched perradial oral tentacles inserted above the mouth rim, the number of branches increasing with age (two-three times dichotomously branched for young stage, at least seven times branched in adult stage), distal branches terminating with small nematocyst-covered cap; mouth circular and simple; four perradial gonadal masses, covering nearly entirely the outer wall of the manubrium; eight groups of solid marginal tentacles (four perradial and four interradial), the number of tentacles in each group increasing with age, with three to seven tentacles in the perradial groups and three to five tentacles in the interradial groups, the middle tentacle per group being the longest, with the middle tentacle of the perradial groups being longer than the middle one of the interradial groups; no ocelli present. Characters gleaned from species’ illustrations (for which the adult drawing was based on several specimens): mesogleal thickness between the ex- and sub-umbrella on the top of the bell ca. one fourth of the height of the ex-umbrella in young specimens and ca. half the height in adults; manubrium size ca. one third the height of the sub-umbrella in young specimens, ca. half the height in adults. Type locality: McMurdo Sound (<named-content xmlns:xlink="http://www.w3.org/1999/xlink" content-type="dwc:verbatimCoordinates" xlink:type="simple">78°49’S, 166°20’E</named-content>), Antarctica.</p><p><underline>Additional information from specimens from the Southern Ocean:</underline> from <bold>Gauss Station</bold> (0-385 m depth) (<xref ref-type="bibr" rid="B7350690">Vanhöffen 1912</xref>) (Fig. <xref ref-type="fig" rid="F7048097">2</xref>C), adult specimen preserved in formalin, 11 mm high × 10 mm wide, sub-umbrella 7 mm high × 8 mm wide, mesogleal thickness between the ex- and sub-umbrella on top of the bell of 4 mm (ca. one third of the bell height), stomach not on peduncle (i.e. “Magenstiel” in the German original version) 2.5 mm high × 4 mm wide, gonads separated perradially and folded interradially, stomach and tentacle bulbs red in living specimens, but turned yellow once preserved in formalin, no ocelli (i.e. “Ozellen”), oral tentacles five times dichotomously branched, perradial tentacle bulbs with seven marginal tentacles, with middle tentacle the longest (ca. three times longer and thicker than the surrounding second-largest tentacles), interradial bulbs with five dissimilar tentacles. Young specimen of 1 mm in length, beginning of mouth-tentacles present in little buds at the perradial mouth corners, colour of four perradial tentacle bulbs, stomachs and radial canals yellow, perradial tentacle bulbs with one middle-sized and two smaller tentacles and two weak indications of additional tentacles, four smaller interradial tentacle groups consisting of three tentacles and without indications of two additional tentacles; <bold>Weddell Sea</bold> (<xref ref-type="bibr" rid="B7048723">Kramp 1957a</xref>), description matching the original one of <xref ref-type="bibr" rid="B7050623">Browne (1910)</xref>.</p><p><underline>Additional information on specimens identified as same species from outside the Southern Ocean:</underline> from west coast of <bold>Madagascar</bold> (<xref ref-type="bibr" rid="B7350569">Kramp 1965</xref>), diameter 8 mm, height 9 mm, slight indication of a gastral peduncle, description otherwise matching with <xref ref-type="bibr" rid="B7050623">Browne (1910)</xref>, <xref ref-type="bibr" rid="B7350690">Vanhöffen (1912)</xref> and <xref ref-type="bibr" rid="B7048723">Kramp (1957a)</xref>; from <bold>Papua New Guinea</bold> (<xref ref-type="bibr" rid="B7049604">Bouillon et al. 1988</xref>), gastric endoderm showing villi (also found in <italic><tp:taxon-name><tp:taxon-name-part taxon-name-part-type="genus" reg="Koellikerina">K.</tp:taxon-name-part><tp:taxon-name-part taxon-name-part-type="species" reg="constricta">constricta</tp:taxon-name-part></tp:taxon-name></italic>, <italic><tp:taxon-name><tp:taxon-name-part taxon-name-part-type="genus" reg="Koellikerina">K.</tp:taxon-name-part><tp:taxon-name-part taxon-name-part-type="species" reg="fasciculata">fasciculata</tp:taxon-name-part></tp:taxon-name></italic>, <italic><tp:taxon-name><tp:taxon-name-part taxon-name-part-type="genus" reg="Koellikerina">K.</tp:taxon-name-part><tp:taxon-name-part taxon-name-part-type="species" reg="octonemalis">octonemalis</tp:taxon-name-part></tp:taxon-name></italic> and <italic><tp:taxon-name><tp:taxon-name-part taxon-name-part-type="genus" reg="Koellikerina">K.</tp:taxon-name-part><tp:taxon-name-part taxon-name-part-type="species" reg="ornata">ornata</tp:taxon-name-part></tp:taxon-name></italic>); from <bold>New Zealand</bold> (<xref ref-type="bibr" rid="B7049595">Schuchert 1996</xref>) (Fig. <xref ref-type="fig" rid="F7048097">2</xref>D), two specimens examined, 9 mm diameter, description similar to <xref ref-type="bibr" rid="B7050623">Browne (1910)</xref>, except for the gonads, that formed irregular vertical folds, which may have been caused by the fixation.</p><p><underline>Literature giving diagnostic characters without describing new specimens:</underline><xref ref-type="bibr" rid="B7048540">Bouillon (1995)</xref>, <xref ref-type="bibr" rid="B7049299">Kramp (1961)</xref>, <xref ref-type="bibr" rid="B7048827">Kramp (1968)</xref>, <xref ref-type="bibr" rid="B7350634">O'Sullivan (1982)</xref>.</p><p>Description and comments on observed material (Fig. <xref ref-type="fig" rid="F7048097">2</xref>E-F): N = 2 in 2018, N = 1 in 2019.</p><p><underline>New undescribed characteristics:</underline> Ex-umbrella not smooth, showing small concavities and warts; the radial canals departing from the manubrium bend downwards, extending over four small perradial mesogleal convexities with ovoid yellowish nodules, before bending back up again to run over the ectodermal cavity of the sub-umbrella to the bell rim. These perradial mesogleal convexities are similar to those seen in the Leptothecate medusa <italic><tp:taxon-name><tp:taxon-name-part taxon-name-part-type="genus" reg="Modeeria">Modeeria</tp:taxon-name-part><tp:taxon-name-part taxon-name-part-type="species" reg="rotunda">rotunda</tp:taxon-name-part></tp:taxon-name></italic> Quoy &amp; Gaimard, 1827 (<xref ref-type="bibr" rid="B7048414">Pagès et al. 2006</xref>).</p><p><underline>Characteristics differing from previous descriptions:</underline> mesogleal thickness between the ex- and sub-umbrella on the top of the bell ca. one fourth of the height of the ex-umbrella, similar to the drawing of the New Zealand specimen of <xref ref-type="bibr" rid="B7049595">Schuchert (1996)</xref> (Fig. <xref ref-type="fig" rid="F7048097">2</xref>D), but narrower compared to the descriptions by <xref ref-type="bibr" rid="B7050623">Browne (1910)</xref> and <xref ref-type="bibr" rid="B7350690">Vanhöffen (1912)</xref>; manubrium size ca. one third of the height of the sub-umbrella, whereas ca. half the height for <xref ref-type="bibr" rid="B7050623">Browne (1910)</xref>; triangular tentacular bulbs with tentacles arranged linearly as described by <xref ref-type="bibr" rid="B7050623">Browne (1910)</xref>, whereas the diagnosis of <xref ref-type="bibr" rid="B7048827">Kramp (1968)</xref> mentions triangular bulbs in the text, but the dichotomous key (p. 35) reports them to be linear. We ascertain, based on the present live material, that they are indeed triangular.</p></tp:treatment-sec><tp:treatment-sec><!--Section generated to contain objects referenced in tp:taxon-treatment.--><fig id="F7048097" position="float" orientation="portrait"><object-id xmlns:xlink="http://www.w3.org/1999/xlink" content-type="arpha" xlink:type="simple">B82542BD-5B88-5D5C-93BD-41205BFC6D8E</object-id><object-id xmlns:xlink="http://www.w3.org/1999/xlink" content-type="doi" xlink:type="simple">10.3897/BDJ.9.e69374.figure2</object-id><label>Figure 2.</label><caption><p><italic><tp:taxon-name><tp:taxon-name-part taxon-name-part-type="genus" reg="Koellikerina">Koellikerina</tp:taxon-name-part><tp:taxon-name-part taxon-name-part-type="species" reg="maasi">maasi</tp:taxon-name-part></tp:taxon-name></italic>. <bold>A, B.</bold> Drawing from the original species description by <xref ref-type="bibr" rid="B7050623">Browne (1910)</xref> of a specimen in an early developmental stage (A) and an adult specimen (B) from McMurdo Sound, Antarctica; <bold>C.</bold> Drawing of a specimen (bell height 11 mm) from Gauss Station, Antarctica (<xref ref-type="bibr" rid="B7350690">Vanhöffen 1912</xref>); <bold>D.</bold> Drawing of a specimen from New Zealand (<xref ref-type="bibr" rid="B7049595">Schuchert 1996</xref>, Suppl. material <xref ref-type="supplementary-material" rid="S7373863">1</xref>), scale bar 1 mm; <bold>E, F.</bold> Specimen MCMEC2019_Koellikerina_maasi_a observed on 26/11/2019; apico-lateral (E) and oral-lateral (F) views. Pmc: perradial mesogleal convexity with ovoid yellowish nodule. E-F photos courtesy: E. Cimoli.</p></caption><graphic xmlns:xlink="http://www.w3.org/1999/xlink" xlink:href="bdj-09-e69374-g002.jpg" position="float" id="oo_538688.jpg" orientation="portrait" xlink:type="simple"><uri content-type="original_file" xlink:type="simple">https://binary.pensoft.net/fig/538688</uri></graphic></fig><supplementary-material xmlns:xlink="http://www.w3.org/1999/xlink" id="S7373863" orientation="portrait" position="float" xlink:type="simple"><object-id content-type="arpha" xlink:type="simple">4A2E024C-6532-5178-82D6-BB0CB26B8766</object-id><object-id content-type="doi" xlink:type="simple">10.3897/BDJ.9.e69374.suppl1</object-id><label>Supplementary material 1</label><caption><p>Permission letter to reuse Fig. 2D (Schuchert 1996)</p></caption><statement content-type="dataType"><label>Data type</label><p>PDF</p></statement><p>File: oo_573830.pdf</p><media xlink:href="bdj-09-e69374-s001.pdf" mimetype="Adobe Acrobat Document" mime-subtype="pdf" position="float" orientation="portrait" xlink:type="simple"><uri content-type="original_file" xlink:type="simple">https://binary.pensoft.net/file/573830</uri></media><attrib specific-use="authors">Dr. Michelle Kelly</attrib></supplementary-material></tp:treatment-sec><ref-list><ref id="B7050623"><element-citation xmlns:xlink="http://www.w3.org/1999/xlink" publication-type="article" xlink:type="simple"><person-group person-group-type="author"><name name-style="western"><surname>Browne</surname><given-names>E T</given-names></name></person-group><year>1910</year><article-title><tp:taxon-name><tp:taxon-name-part taxon-name-part-type="phylum">Coelenterata</tp:taxon-name-part></tp:taxon-name> V. Medusae. National Antarctic Expedition, 1901-1904</article-title><source>Natural History</source><volume>5</volume><fpage>1</fpage><lpage>62</lpage></element-citation></ref><ref id="B7049023"><element-citation xmlns:xlink="http://www.w3.org/1999/xlink" publication-type="article" xlink:type="simple"><person-group person-group-type="author"><name name-style="western"><surname>Foster</surname><given-names>Brian A.</given-names></name></person-group><year>1989</year><article-title>Time and depth comparisons of sub-ice zooplankton in McMurdo Sound, Antarctica</article-title><source>Polar Biology</source><volume>9</volume><issue>7</issue><fpage>431</fpage><lpage>435</lpage><pub-id pub-id-type="doi">10.1007/BF00443229</pub-id></element-citation></ref><ref id="B7049163"><element-citation xmlns:xlink="http://www.w3.org/1999/xlink" publication-type="article" xlink:type="simple"><person-group person-group-type="author"><name name-style="western"><surname>Larson</surname><given-names>R. J.</given-names></name><name name-style="western"><surname>Harbison</surname><given-names>G. R.</given-names></name></person-group><year>1990</year><article-title>Medusae from Mcmurdo Sound, Ross Sea including the descriptions of two new species, <italic><tp:taxon-name><tp:taxon-name-part taxon-name-part-type="genus" reg="Leuckartiara">Leuckartiara</tp:taxon-name-part><tp:taxon-name-part taxon-name-part-type="species" reg="brownei">brownei</tp:taxon-name-part></tp:taxon-name></italic> and <italic><tp:taxon-name><tp:taxon-name-part taxon-name-part-type="genus" reg="Benthocodon">Benthocodon</tp:taxon-name-part><tp:taxon-name-part taxon-name-part-type="species" reg="hyalinus">hyalinus</tp:taxon-name-part></tp:taxon-name></italic></article-title><source>Polar Biology</source><volume>11</volume><issue>1</issue><fpage>19</fpage><lpage>25</lpage><pub-id pub-id-type="doi">10.1007/BF00236517</pub-id></element-citation></ref><ref id="B7048558"><element-citation xmlns:xlink="http://www.w3.org/1999/xlink" publication-type="article" xlink:type="simple"><person-group person-group-type="author"><name name-style="western"><surname>Toda</surname><given-names>Ryoji</given-names></name><name name-style="western"><surname>Lindsay</surname><given-names>Dhugal J.</given-names></name><name name-style="western"><surname>Fuentes</surname><given-names>Verónica L.</given-names></name><name name-style="western"><surname>Moteki</surname><given-names>Masato</given-names></name></person-group><year>2014</year><article-title>Community structure of pelagic cnidarians off Adélie Land, East Antarctica, during austral summer 2008</article-title><source>Polar Biology</source><volume>37</volume><issue>2</issue><fpage>269</fpage><lpage>289</lpage><pub-id pub-id-type="doi">10.1007/s00300-013-1430-5</pub-id></element-citation></ref><ref id="B7350690"><element-citation xmlns:xlink="http://www.w3.org/1999/xlink" publication-type="article" xlink:type="simple"><person-group person-group-type="author"><name name-style="western"><surname>Vanhöffen</surname><given-names>Ernst</given-names></name></person-group><year>1912</year><article-title>Die Craspedoten Medusen der Deutschen Südpolar-Expedition 1901-1903</article-title><source>Deutsche Südpolar-Expedition 1901–1903</source><volume>Zoologie 5</volume><issue>I</issue><fpage>351</fpage><lpage>395</lpage></element-citation></ref><ref id="B7049778"><element-citation xmlns:xlink="http://www.w3.org/1999/xlink" publication-type="software" xlink:type="simple"><person-group person-group-type="author"><name name-style="western"><surname>Hosie</surname><given-names>G</given-names></name></person-group><year>1999</year><article-title>Aurora Australis Voyage 7 (KROCK) 1992-93 Zooplankton Data</article-title><publisher-name>Australian Antarctic Data Centre</publisher-name><uri xlink:type="simple">https://data.aad.gov.au/metadata/records/AADC-00071</uri><comment content-type="Version">1</comment></element-citation></ref><ref id="B7049786"><element-citation xmlns:xlink="http://www.w3.org/1999/xlink" publication-type="software" xlink:type="simple"><person-group person-group-type="author"><name name-style="western"><surname>Hosie</surname><given-names>G</given-names></name></person-group><year>1999</year><article-title>Aurora Australis Voyage 6 (AAMBER2) 1990-91 Zooplankton Data</article-title><publisher-name>Australian Antarctic Data Centre</publisher-name><uri xlink:type="simple">https://data.aad.gov.au/metadata/records/AADC-00083</uri><comment content-type="Version">1</comment></element-citation></ref><ref id="B7048723"><element-citation xmlns:xlink="http://www.w3.org/1999/xlink" publication-type="book" xlink:type="simple"><person-group person-group-type="author"><name name-style="western"><surname>Kramp</surname><given-names>Paul Lassenius</given-names></name></person-group><year>1957</year><source>Hydromedusae from the Discovery collections</source><publisher-name>University Press</publisher-name><publisher-loc>Cambridge</publisher-loc><size units="page">339</size></element-citation></ref><ref id="B7048540"><element-citation xmlns:xlink="http://www.w3.org/1999/xlink" publication-type="article" xlink:type="simple"><person-group person-group-type="author"><name name-style="western"><surname>Bouillon</surname><given-names>Jean</given-names></name></person-group><year>1995</year><article-title>Hydromedusae of the New Zealand Oceanographic Institute (<tp:taxon-name><tp:taxon-name-part taxon-name-part-type="class">Hydrozoa</tp:taxon-name-part></tp:taxon-name>, <tp:taxon-name><tp:taxon-name-part taxon-name-part-type="phylum">cnidaria</tp:taxon-name-part></tp:taxon-name>)</article-title><source>New Zealand Journal of Zoology</source><volume>22</volume><issue>2</issue><fpage>223</fpage><lpage>238</lpage><pub-id pub-id-type="doi">10.1080/03014223.1995.9518038</pub-id></element-citation></ref><ref id="B7049595"><element-citation xmlns:xlink="http://www.w3.org/1999/xlink" publication-type="article" xlink:type="simple"><person-group person-group-type="author"><name name-style="western"><surname>Schuchert</surname><given-names>Peter</given-names></name></person-group><year>1996</year><article-title>Athecate hydroids and their medusae (<tp:taxon-name><tp:taxon-name-part taxon-name-part-type="phylum">Cnidaria</tp:taxon-name-part></tp:taxon-name>: <tp:taxon-name><tp:taxon-name-part taxon-name-part-type="class">Hydrozoa</tp:taxon-name-part></tp:taxon-name>)</article-title><source>New Zealand Oceanographic Institute Memoir</source><issue>106</issue><fpage>1</fpage><lpage>159</lpage></element-citation></ref><ref id="B7350569"><element-citation xmlns:xlink="http://www.w3.org/1999/xlink" publication-type="article" xlink:type="simple"><person-group person-group-type="author"><name name-style="western"><surname>Kramp</surname><given-names>P. L.</given-names></name></person-group><year>1965</year><article-title>The Hydromedusae of the Pacific and Indian Oceans</article-title><source>Dana-Report</source><volume>68</volume><fpage>1</fpage><lpage>164</lpage></element-citation></ref><ref id="B7049604"><element-citation xmlns:xlink="http://www.w3.org/1999/xlink" publication-type="article" xlink:type="simple"><person-group person-group-type="author"><name name-style="western"><surname>Bouillon</surname><given-names>Jean</given-names></name><name name-style="western"><surname>Boero</surname><given-names>Ferdinando</given-names></name><name name-style="western"><surname>Seghers</surname><given-names>Guy</given-names></name></person-group><year>1988</year><article-title>Notes additionnelles sur les Hydroméduses de la Mer de Bismarck (<tp:taxon-name><tp:taxon-name-part taxon-name-part-type="class">Hydrozoa</tp:taxon-name-part></tp:taxon-name>-<tp:taxon-name><tp:taxon-name-part taxon-name-part-type="phylum">Cnidaria</tp:taxon-name-part></tp:taxon-name>) II*</article-title><source>Indo-Malayan Zoology</source><volume>5</volume><fpage>87</fpage><lpage>99</lpage></element-citation></ref><ref id="B7049299"><element-citation xmlns:xlink="http://www.w3.org/1999/xlink" publication-type="article" xlink:type="simple"><person-group person-group-type="author"><name name-style="western"><surname>Kramp</surname><given-names>P. L.</given-names></name></person-group><year>1961</year><article-title>Synopsis of the Medusae of the World</article-title><source>Journal of the Marine Biological Association of the United Kingdom</source><volume>40</volume><fpage>7</fpage><lpage>382</lpage><pub-id pub-id-type="doi">10.1017/S0025315400007347</pub-id></element-citation></ref><ref id="B7048827"><element-citation xmlns:xlink="http://www.w3.org/1999/xlink" publication-type="article" xlink:type="simple"><person-group person-group-type="author"><name name-style="western"><surname>Kramp</surname><given-names>Paul Lassenius</given-names></name></person-group><year>1968</year><article-title>The Hydromedusae of the Pacific and Indian Oceans. Sections II and III.</article-title><source>Dana-Report</source><volume>72</volume><fpage>1</fpage><lpage>200</lpage></element-citation></ref><ref id="B7350634"><element-citation xmlns:xlink="http://www.w3.org/1999/xlink" publication-type="article" xlink:type="simple"><person-group person-group-type="author"><name name-style="western"><surname>O'Sullivan</surname><given-names>D.</given-names></name></person-group><year>1982</year><article-title>A guide to the Hydromedusae of the Southern Ocean and Adjacent Waters</article-title><source>Australian National Antarctic Research Expedition Research Notes</source><volume>5</volume><fpage>1</fpage><lpage>136</lpage></element-citation></ref><ref id="B7048414"><element-citation xmlns:xlink="http://www.w3.org/1999/xlink" publication-type="article" xlink:type="simple"><person-group person-group-type="author"><name name-style="western"><surname>Pagès</surname><given-names>Francesc</given-names></name><name name-style="western"><surname>Flood</surname><given-names>Per R.</given-names></name><name name-style="western"><surname>Youngbluth</surname><given-names>Marsh</given-names></name></person-group><year>2006</year><article-title>Gelatinous zooplankton net-collected in the Gulf of Maine and adjacent submarine canyons: New species, new family (<tp:taxon-name><tp:taxon-name-part taxon-name-part-type="family">Jeanbouilloniidae</tp:taxon-name-part></tp:taxon-name>), taxonomic remarks and some parasites</article-title><source>Scientia Marina</source><volume>70</volume><issue>3</issue><fpage>363</fpage><lpage>379</lpage><pub-id pub-id-type="doi">10.3989/scimar.2006.70n3363</pub-id></element-citation></ref></ref-list></tp:taxon-treatment>
