# Supplementary material for: Life beneath the ice: jellyfish and ctenophores from the Ross Sea, Antarctica, with an image-based training set for machine learning
Source: Biodivers Data J. 2021 Aug 16;9:e69374. doi: 10.3897/BDJ.9.e69374 (PMC8382665; doi:10.3897/BDJ.9.e69374)
Supplement: XML Treatment for Leuckartiara brownei [file BDJ.9.e69374-treatment2.xml]

<!DOCTYPE tp:taxon-treatment
  PUBLIC "-//TaxonX//DTD Taxonomic Treatment Publishing DTD v0 20100105//EN" "tax-treatment-NSO.dtd">
<tp:taxon-treatment xmlns:tp="http://www.plazi.org/taxpub"><tp:treatment-meta><mixed-citation publication-type="journal"><person-group><name><surname>Verhaegen</surname><given-names>Gerlien</given-names></name><name><surname>Cimoli</surname><given-names>Emiliano</given-names></name><name><surname>Lindsay</surname><given-names>Dhugal</given-names></name></person-group><article-title>Life beneath the ice: jellyfish and ctenophores from the Ross Sea, Antarctica, with an image-based training set for machine learning</article-title><source>Biodivers Data J</source><day>16</day><month>8</month><year>2021</year><volume>9</volume><pub-id pub-id-type="doi">10.3897/BDJ.9.e69374</pub-id></mixed-citation></tp:treatment-meta><tp:nomenclature><tp:taxon-name>
              <object-id xmlns:xlink="http://www.w3.org/1999/xlink" content-type="arpha" xlink:type="simple">E4C9F4C2-45E0-5289-AF05-44D91798F0DA</object-id>
              <tp:taxon-name-part taxon-name-part-type="genus">Leuckartiara</tp:taxon-name-part>
              <tp:taxon-name-part taxon-name-part-type="species">brownei</tp:taxon-name-part>
            </tp:taxon-name><tp:taxon-authority>Larson &amp; Harbison, 1990</tp:taxon-authority></tp:nomenclature><tp:treatment-sec sec-type="materials"><title>Materials</title><list list-type="alpha-lower" list-content="occurrences"><list-item><p><bold>Type status:</bold><named-content xmlns:xlink="http://www.w3.org/1999/xlink" content-type="dwc:typeStatus" xlink:type="simple">Other material</named-content>. <bold>Occurrence:</bold> individualID: <named-content xmlns:xlink="http://www.w3.org/1999/xlink" content-type="dwc:individualID" xlink:type="simple">MCMEC2019_Leuckartiara_brownei_a</named-content>; lifeStage: <named-content xmlns:xlink="http://www.w3.org/1999/xlink" content-type="dwc:lifeStage" xlink:type="simple">adult</named-content>; associatedMedia: <named-content xmlns:xlink="http://www.w3.org/1999/xlink" content-type="dwc:associatedMedia" xlink:type="simple">"http://morphobank.org/permalink/?P3993", "https://youtu.be/QkFIkgJPmto", "https://youtu.be/fRwpi5KAhWQ", "https://youtu.be/dEIbVYlF_TQ", "https://youtu.be/liqjNkGn3Sk"</named-content>; <bold>Taxon:</bold> scientificName: <named-content xmlns:xlink="http://www.w3.org/1999/xlink" content-type="dwc:scientificName" xlink:type="simple"><tp:taxon-name><tp:taxon-name-part taxon-name-part-type="genus" reg="Leuckartiara">Leuckartiara</tp:taxon-name-part><tp:taxon-name-part taxon-name-part-type="species" reg="brownei">brownei</tp:taxon-name-part></tp:taxon-name></named-content>; kingdom: <named-content xmlns:xlink="http://www.w3.org/1999/xlink" content-type="dwc:kingdom" xlink:type="simple"><tp:taxon-name><tp:taxon-name-part taxon-name-part-type="kingdom">Animalia</tp:taxon-name-part></tp:taxon-name></named-content>; phylum: <named-content xmlns:xlink="http://www.w3.org/1999/xlink" content-type="dwc:phylum" xlink:type="simple"><tp:taxon-name><tp:taxon-name-part taxon-name-part-type="phylum">Cnidaria</tp:taxon-name-part></tp:taxon-name></named-content>; class: <named-content xmlns:xlink="http://www.w3.org/1999/xlink" content-type="dwc:class" xlink:type="simple"><tp:taxon-name><tp:taxon-name-part taxon-name-part-type="class">Hydrozoa</tp:taxon-name-part></tp:taxon-name></named-content>; order: <named-content xmlns:xlink="http://www.w3.org/1999/xlink" content-type="dwc:order" xlink:type="simple"><tp:taxon-name><tp:taxon-name-part taxon-name-part-type="order">Anthoathecata</tp:taxon-name-part></tp:taxon-name></named-content>; family: <named-content xmlns:xlink="http://www.w3.org/1999/xlink" content-type="dwc:family" xlink:type="simple"><tp:taxon-name><tp:taxon-name-part taxon-name-part-type="family">Pandeidae</tp:taxon-name-part></tp:taxon-name></named-content>; genus: <named-content xmlns:xlink="http://www.w3.org/1999/xlink" content-type="dwc:genus" xlink:type="simple"><tp:taxon-name><tp:taxon-name-part taxon-name-part-type="genus">Leuckartiara</tp:taxon-name-part></tp:taxon-name></named-content>; <bold>Location:</bold> continent: <named-content xmlns:xlink="http://www.w3.org/1999/xlink" content-type="dwc:continent" xlink:type="simple">Antarctica</named-content>; waterBody: <named-content xmlns:xlink="http://www.w3.org/1999/xlink" content-type="dwc:waterBody" xlink:type="simple">McMurdo Sound</named-content>; maximumDepthInMeters: <named-content xmlns:xlink="http://www.w3.org/1999/xlink" content-type="dwc:maximumDepthInMeters" xlink:type="simple">1</named-content>; decimalLatitude: <named-content xmlns:xlink="http://www.w3.org/1999/xlink" content-type="dwc:decimalLatitude" xlink:type="simple">-77.637</named-content>; decimalLongitude: <named-content xmlns:xlink="http://www.w3.org/1999/xlink" content-type="dwc:decimalLongitude" xlink:type="simple">166.401</named-content>; <bold>Identification:</bold> identifiedBy: <named-content xmlns:xlink="http://www.w3.org/1999/xlink" content-type="dwc:identifiedBy" xlink:type="simple">Dhugal Lindsay</named-content>; <bold>Event:</bold> samplingProtocol: <named-content xmlns:xlink="http://www.w3.org/1999/xlink" content-type="dwc:samplingProtocol" xlink:type="simple">Sony Alpha 7 III camera equipped with a FE 90mm F2.8 Macro G OSS lens</named-content>; eventDate: <named-content xmlns:xlink="http://www.w3.org/1999/xlink" content-type="dwc:eventDate" xlink:type="simple">2019-11-16</named-content>; <bold>Record Level:</bold> type: <named-content xmlns:xlink="http://www.w3.org/1999/xlink" content-type="dwc:type" xlink:type="simple">StillImage, Video</named-content>; language: <named-content xmlns:xlink="http://www.w3.org/1999/xlink" content-type="dwc:language" xlink:type="simple">en</named-content>; rightsHolder: <named-content xmlns:xlink="http://www.w3.org/1999/xlink" content-type="dwc:rightsHolder" xlink:type="simple">Emiliano Cimoli</named-content></p></list-item><list-item><p><bold>Type status:</bold><named-content xmlns:xlink="http://www.w3.org/1999/xlink" content-type="dwc:typeStatus" xlink:type="simple">Other material</named-content>. <bold>Occurrence:</bold> individualID: <named-content xmlns:xlink="http://www.w3.org/1999/xlink" content-type="dwc:individualID" xlink:type="simple">MCMEC2018_Leuckartiara_brownei_b</named-content>; lifeStage: <named-content xmlns:xlink="http://www.w3.org/1999/xlink" content-type="dwc:lifeStage" xlink:type="simple">adult</named-content>; associatedMedia: <named-content xmlns:xlink="http://www.w3.org/1999/xlink" content-type="dwc:associatedMedia" xlink:type="simple">http://morphobank.org/permalink/?P3993</named-content>; <bold>Taxon:</bold> scientificName: <named-content xmlns:xlink="http://www.w3.org/1999/xlink" content-type="dwc:scientificName" xlink:type="simple"><tp:taxon-name><tp:taxon-name-part taxon-name-part-type="genus" reg="Leuckartiara">Leuckartiara</tp:taxon-name-part><tp:taxon-name-part taxon-name-part-type="species" reg="brownei">brownei</tp:taxon-name-part></tp:taxon-name></named-content>; kingdom: <named-content xmlns:xlink="http://www.w3.org/1999/xlink" content-type="dwc:kingdom" xlink:type="simple"><tp:taxon-name><tp:taxon-name-part taxon-name-part-type="kingdom">Animalia</tp:taxon-name-part></tp:taxon-name></named-content>; phylum: <named-content xmlns:xlink="http://www.w3.org/1999/xlink" content-type="dwc:phylum" xlink:type="simple"><tp:taxon-name><tp:taxon-name-part taxon-name-part-type="phylum">Cnidaria</tp:taxon-name-part></tp:taxon-name></named-content>; class: <named-content xmlns:xlink="http://www.w3.org/1999/xlink" content-type="dwc:class" xlink:type="simple"><tp:taxon-name><tp:taxon-name-part taxon-name-part-type="class">Hydrozoa</tp:taxon-name-part></tp:taxon-name></named-content>; order: <named-content xmlns:xlink="http://www.w3.org/1999/xlink" content-type="dwc:order" xlink:type="simple"><tp:taxon-name><tp:taxon-name-part taxon-name-part-type="order">Anthoathecata</tp:taxon-name-part></tp:taxon-name></named-content>; family: <named-content xmlns:xlink="http://www.w3.org/1999/xlink" content-type="dwc:family" xlink:type="simple"><tp:taxon-name><tp:taxon-name-part taxon-name-part-type="family">Pandeidae</tp:taxon-name-part></tp:taxon-name></named-content>; genus: <named-content xmlns:xlink="http://www.w3.org/1999/xlink" content-type="dwc:genus" xlink:type="simple"><tp:taxon-name><tp:taxon-name-part taxon-name-part-type="genus">Leuckartiara</tp:taxon-name-part></tp:taxon-name></named-content>; <bold>Location:</bold> continent: <named-content xmlns:xlink="http://www.w3.org/1999/xlink" content-type="dwc:continent" xlink:type="simple">Antarctica</named-content>; waterBody: <named-content xmlns:xlink="http://www.w3.org/1999/xlink" content-type="dwc:waterBody" xlink:type="simple">McMurdo Sound</named-content>; maximumDepthInMeters: <named-content xmlns:xlink="http://www.w3.org/1999/xlink" content-type="dwc:maximumDepthInMeters" xlink:type="simple">1</named-content>; decimalLatitude: <named-content xmlns:xlink="http://www.w3.org/1999/xlink" content-type="dwc:decimalLatitude" xlink:type="simple">-77.637</named-content>; decimalLongitude: <named-content xmlns:xlink="http://www.w3.org/1999/xlink" content-type="dwc:decimalLongitude" xlink:type="simple">166.401</named-content>; <bold>Identification:</bold> identifiedBy: <named-content xmlns:xlink="http://www.w3.org/1999/xlink" content-type="dwc:identifiedBy" xlink:type="simple">Dhugal Lindsay</named-content>; <bold>Event:</bold> samplingProtocol: <named-content xmlns:xlink="http://www.w3.org/1999/xlink" content-type="dwc:samplingProtocol" xlink:type="simple">NIKON D500 camera equipped with a TAMRON SP 90mm F2.8 Di Macro VC USD F017N lens</named-content>; eventDate: <named-content xmlns:xlink="http://www.w3.org/1999/xlink" content-type="dwc:eventDate" xlink:type="simple">2018-11-29</named-content>; <bold>Record Level:</bold> type: <named-content xmlns:xlink="http://www.w3.org/1999/xlink" content-type="dwc:type" xlink:type="simple">StillImage</named-content>; language: <named-content xmlns:xlink="http://www.w3.org/1999/xlink" content-type="dwc:language" xlink:type="simple">en</named-content>; rightsHolder: <named-content xmlns:xlink="http://www.w3.org/1999/xlink" content-type="dwc:rightsHolder" xlink:type="simple">Emiliano Cimoli</named-content></p></list-item><list-item><p><bold>Type status:</bold><named-content xmlns:xlink="http://www.w3.org/1999/xlink" content-type="dwc:typeStatus" xlink:type="simple">Other material</named-content>. <bold>Occurrence:</bold> individualID: <named-content xmlns:xlink="http://www.w3.org/1999/xlink" content-type="dwc:individualID" xlink:type="simple">MCMEC2018_Leuckartiara_brownei_c</named-content>; lifeStage: <named-content xmlns:xlink="http://www.w3.org/1999/xlink" content-type="dwc:lifeStage" xlink:type="simple">adult</named-content>; associatedMedia: <named-content xmlns:xlink="http://www.w3.org/1999/xlink" content-type="dwc:associatedMedia" xlink:type="simple">http://morphobank.org/permalink/?P3993</named-content>; <bold>Taxon:</bold> scientificName: <named-content xmlns:xlink="http://www.w3.org/1999/xlink" content-type="dwc:scientificName" xlink:type="simple"><tp:taxon-name><tp:taxon-name-part taxon-name-part-type="genus" reg="Leuckartiara">Leuckartiara</tp:taxon-name-part><tp:taxon-name-part taxon-name-part-type="species" reg="brownei">brownei</tp:taxon-name-part></tp:taxon-name></named-content>; kingdom: <named-content xmlns:xlink="http://www.w3.org/1999/xlink" content-type="dwc:kingdom" xlink:type="simple"><tp:taxon-name><tp:taxon-name-part taxon-name-part-type="kingdom">Animalia</tp:taxon-name-part></tp:taxon-name></named-content>; phylum: <named-content xmlns:xlink="http://www.w3.org/1999/xlink" content-type="dwc:phylum" xlink:type="simple"><tp:taxon-name><tp:taxon-name-part taxon-name-part-type="phylum">Cnidaria</tp:taxon-name-part></tp:taxon-name></named-content>; class: <named-content xmlns:xlink="http://www.w3.org/1999/xlink" content-type="dwc:class" xlink:type="simple"><tp:taxon-name><tp:taxon-name-part taxon-name-part-type="class">Hydrozoa</tp:taxon-name-part></tp:taxon-name></named-content>; order: <named-content xmlns:xlink="http://www.w3.org/1999/xlink" content-type="dwc:order" xlink:type="simple"><tp:taxon-name><tp:taxon-name-part taxon-name-part-type="order">Anthoathecata</tp:taxon-name-part></tp:taxon-name></named-content>; family: <named-content xmlns:xlink="http://www.w3.org/1999/xlink" content-type="dwc:family" xlink:type="simple"><tp:taxon-name><tp:taxon-name-part taxon-name-part-type="family">Pandeidae</tp:taxon-name-part></tp:taxon-name></named-content>; genus: <named-content xmlns:xlink="http://www.w3.org/1999/xlink" content-type="dwc:genus" xlink:type="simple"><tp:taxon-name><tp:taxon-name-part taxon-name-part-type="genus">Leuckartiara</tp:taxon-name-part></tp:taxon-name></named-content>; <bold>Location:</bold> continent: <named-content xmlns:xlink="http://www.w3.org/1999/xlink" content-type="dwc:continent" xlink:type="simple">Antarctica</named-content>; waterBody: <named-content xmlns:xlink="http://www.w3.org/1999/xlink" content-type="dwc:waterBody" xlink:type="simple">McMurdo Sound</named-content>; maximumDepthInMeters: <named-content xmlns:xlink="http://www.w3.org/1999/xlink" content-type="dwc:maximumDepthInMeters" xlink:type="simple">1</named-content>; decimalLatitude: <named-content xmlns:xlink="http://www.w3.org/1999/xlink" content-type="dwc:decimalLatitude" xlink:type="simple">-77.637</named-content>; decimalLongitude: <named-content xmlns:xlink="http://www.w3.org/1999/xlink" content-type="dwc:decimalLongitude" xlink:type="simple">166.401</named-content>; <bold>Identification:</bold> identifiedBy: <named-content xmlns:xlink="http://www.w3.org/1999/xlink" content-type="dwc:identifiedBy" xlink:type="simple">Dhugal Lindsay</named-content>; <bold>Event:</bold> samplingProtocol: <named-content xmlns:xlink="http://www.w3.org/1999/xlink" content-type="dwc:samplingProtocol" xlink:type="simple">NIKON D500 camera equipped with a TAMRON SP 90mm F2.8 Di Macro VC USD F017N lens</named-content>; eventDate: <named-content xmlns:xlink="http://www.w3.org/1999/xlink" content-type="dwc:eventDate" xlink:type="simple">2018-11-29</named-content>; <bold>Record Level:</bold> type: <named-content xmlns:xlink="http://www.w3.org/1999/xlink" content-type="dwc:type" xlink:type="simple">StillImage</named-content>; language: <named-content xmlns:xlink="http://www.w3.org/1999/xlink" content-type="dwc:language" xlink:type="simple">en</named-content>; rightsHolder: <named-content xmlns:xlink="http://www.w3.org/1999/xlink" content-type="dwc:rightsHolder" xlink:type="simple">Emiliano Cimoli</named-content></p></list-item></list></tp:treatment-sec><tp:treatment-sec sec-type="Distribution"><title>Distribution</title><p>Southern Ocean, in the McMurdo Sound [described by Browne (1910) as a juvenile <italic><tp:taxon-name><tp:taxon-name-part taxon-name-part-type="genus" reg="Perigonimus">Perigonimus</tp:taxon-name-part></tp:taxon-name></italic> sp. according to <xref ref-type="bibr" rid="B7049163">Larson and Harbison (1990)</xref>, <xref ref-type="bibr" rid="B7050623">Browne (1910)</xref>], off Adélie Land (<xref ref-type="bibr" rid="B7048558">Toda et al. 2014</xref>), in the Weddell Sea (<xref ref-type="bibr" rid="B7049467">Grossmann 2010</xref>, <xref ref-type="bibr" rid="B7049573">Pagès and Schnack-Schiel 1996</xref>) and in the Powell Basin (<xref ref-type="bibr" rid="B7048361">Kaufmann et al. 2011</xref>). It was also reported from the Mediterranean by <xref ref-type="bibr" rid="B7049658">Bouillon et al. (2000)</xref>.</p></tp:treatment-sec><tp:treatment-sec sec-type="Notes"><title>Notes</title><p><underline>Original description after</underline><xref ref-type="bibr" rid="B7049163">Larson and Harbison (1990)</xref><underline>(</underline>Fig. <xref ref-type="fig" rid="F7048101">3</xref><underline>A):</underline> Conical umbrella with a pointed projection of variable height (dimensions of holotype: 10 mm high × 9 mm wide); thick mesoglea; velum narrow, thin, and transparent; four large perradial tentacles, tapering and not laterally compressed, which are coiled when contracted; salmon-coloured perradial tentacle bulbs; up to 28 short “rudimentary” tentacles (i.e. because they have the same form as marginal tentacles in their early development stage; <xref ref-type="bibr" rid="B7049360">Russell 1953</xref>), growing in succession and clasping the ex-umbrella [<italic>sic</italic>: being clasped by the ex-umbrella], with the oldest interradial tentacles extending the furthest out on to the ex-umbrella; relatively large manubrium, with the height larger than half the height of the sub-umbrella; mesenteries well-developed; large crenulated lips; orange-brown gonads, covering the interradial surface of the manubrium, each gonad harbouring a pair of longitudinal folds adjacent to the interradii, forming a continuous interradial groove, with a few isolated folds in the adradii which are mostly orientated perradially; no ocelli or spurs. Type locality: near McMurdo Station, Antarctica.</p><p><underline>Additional information on specimens identified as same species from outside the Southern Ocean:</underline> from the <bold>Mediterranean Sea</bold> (<xref ref-type="bibr" rid="B7049658">Bouillon et al. 2000</xref>) (Fig. <xref ref-type="fig" rid="F7048101">3</xref>B), height 7 mm, specimen not further described, but drawing available.</p><p><underline>Literature giving diagnostic characters without describing new specimens:</underline><xref ref-type="bibr" rid="B7049096">Pagès et al. (1992)</xref>, <xref ref-type="bibr" rid="B7049154">Schuchert (2007)</xref>, <xref ref-type="bibr" rid="B7350370">Bouillon et al. (2004)</xref>.</p><p><underline>Description of and comments on observed material (</underline>Fig. <xref ref-type="fig" rid="F7048101">3</xref><underline>C-F):</underline> N = 2 in 2018, N = 1 in 2019. The morphology of our observed specimens matched closely those from previous descriptions. The height of the apical pointed projection ca. 15-20% of the bell height, corresponding to the “variable height” from the original description (<xref ref-type="bibr" rid="B7050623">Browne 1910</xref>). Number of gonadal folds 4-5 within the same specimen. Differences or additional information found compared to past descriptions were the following: the mesenteries extended to ca. 80% of the stomach height, whereas, in the original description (<xref ref-type="bibr" rid="B7050623">Browne 1910</xref>), they were described as “well developed” and shown to extend to ca. half the height of the stomach in the line drawing (Fig. <xref ref-type="fig" rid="F7048101">3</xref>A), while in <xref ref-type="bibr" rid="B7049658">Bouillon et al. (2000)</xref>, the mesenteries were omitted from the drawing (Fig. <xref ref-type="fig" rid="F7048101">3</xref>B); coiling of the four main tentacles; the rudimentary tentacles, when of a certain length, can fold in half, with the distal half of the tentacle extended back downwards on to the ex-umbrella and the fold reaching up to 1/4 of the bell height, suggesting they are adnate to around half their length.</p></tp:treatment-sec><tp:treatment-sec><!--Section generated to contain objects referenced in tp:taxon-treatment.--><fig id="F7048101" position="float" orientation="portrait"><object-id xmlns:xlink="http://www.w3.org/1999/xlink" content-type="arpha" xlink:type="simple">150E689A-03EC-5950-9661-D8022DB40706</object-id><object-id xmlns:xlink="http://www.w3.org/1999/xlink" content-type="doi" xlink:type="simple">10.3897/BDJ.9.e69374.figure3</object-id><label>Figure 3.</label><caption><p><italic><tp:taxon-name><tp:taxon-name-part taxon-name-part-type="genus" reg="Leuckartiara">Leuckartiara</tp:taxon-name-part><tp:taxon-name-part taxon-name-part-type="species" reg="brownei">brownei</tp:taxon-name-part></tp:taxon-name></italic>. <bold>A.</bold> Line drawing of the holotype (bell height 10 mm) (<xref ref-type="bibr" rid="B7049163">Larson and Harbison 1990</xref>, Suppl. material <xref ref-type="supplementary-material" rid="S7373864">2</xref>) sampled in McMurdo Sound, Antarctica; <bold>B.</bold> Line drawing from a specimen (bell height 7 mm) from the Mediterranean Sea (modified from <xref ref-type="bibr" rid="B7049658">Bouillon et al. 2000</xref>); <bold>C-E.</bold> Specimen MCMEC2019_Leuckartiara_brownei_ a observed on 16/11/2019: lateral view (C), lateral view while contracting and apical view (E); <bold>F.</bold> Oral-lateral view of a specimen MCMEC2019_Leuckartiara_brownei_b observed on 29/11/2018. Scale bars A and B 1 mm. C-E photos courtesy: E. Cimoli.</p></caption><graphic xmlns:xlink="http://www.w3.org/1999/xlink" xlink:href="bdj-09-e69374-g003.jpg" position="float" id="oo_538689.jpg" orientation="portrait" xlink:type="simple"><uri content-type="original_file" xlink:type="simple">https://binary.pensoft.net/fig/538689</uri></graphic></fig><supplementary-material xmlns:xlink="http://www.w3.org/1999/xlink" id="S7373864" orientation="portrait" position="float" xlink:type="simple"><object-id content-type="arpha" xlink:type="simple">5E8DCF32-F4EA-5BE8-BE25-EC437433D7BD</object-id><object-id content-type="doi" xlink:type="simple">10.3897/BDJ.9.e69374.suppl2</object-id><label>Supplementary material 2</label><caption><p>Springer Nature Licence to reuse Fig. 3A (Larson and Harbison 1990)</p></caption><statement content-type="dataType"><label>Data type</label><p>PDF</p></statement><statement content-type="notes"><label>Brief description</label><p>Licence number: 5119250419357</p></statement><p>File: oo_573831.pdf</p><media xlink:href="bdj-09-e69374-s002.pdf" mimetype="Adobe Acrobat Document" mime-subtype="pdf" position="float" orientation="portrait" xlink:type="simple"><uri content-type="original_file" xlink:type="simple">https://binary.pensoft.net/file/573831</uri></media><attrib specific-use="authors">Dr. Gerlien Verhaegen</attrib></supplementary-material></tp:treatment-sec><ref-list><ref id="B7049163"><element-citation xmlns:xlink="http://www.w3.org/1999/xlink" publication-type="article" xlink:type="simple"><person-group person-group-type="author"><name name-style="western"><surname>Larson</surname><given-names>R. J.</given-names></name><name name-style="western"><surname>Harbison</surname><given-names>G. R.</given-names></name></person-group><year>1990</year><article-title>Medusae from Mcmurdo Sound, Ross Sea including the descriptions of two new species, <italic><tp:taxon-name><tp:taxon-name-part taxon-name-part-type="genus" reg="Leuckartiara">Leuckartiara</tp:taxon-name-part><tp:taxon-name-part taxon-name-part-type="species" reg="brownei">brownei</tp:taxon-name-part></tp:taxon-name></italic> and <italic><tp:taxon-name><tp:taxon-name-part taxon-name-part-type="genus" reg="Benthocodon">Benthocodon</tp:taxon-name-part><tp:taxon-name-part taxon-name-part-type="species" reg="hyalinus">hyalinus</tp:taxon-name-part></tp:taxon-name></italic></article-title><source>Polar Biology</source><volume>11</volume><issue>1</issue><fpage>19</fpage><lpage>25</lpage><pub-id pub-id-type="doi">10.1007/BF00236517</pub-id></element-citation></ref><ref id="B7050623"><element-citation xmlns:xlink="http://www.w3.org/1999/xlink" publication-type="article" xlink:type="simple"><person-group person-group-type="author"><name name-style="western"><surname>Browne</surname><given-names>E T</given-names></name></person-group><year>1910</year><article-title><tp:taxon-name><tp:taxon-name-part taxon-name-part-type="phylum">Coelenterata</tp:taxon-name-part></tp:taxon-name> V. Medusae. National Antarctic Expedition, 1901-1904</article-title><source>Natural History</source><volume>5</volume><fpage>1</fpage><lpage>62</lpage></element-citation></ref><ref id="B7048558"><element-citation xmlns:xlink="http://www.w3.org/1999/xlink" publication-type="article" xlink:type="simple"><person-group person-group-type="author"><name name-style="western"><surname>Toda</surname><given-names>Ryoji</given-names></name><name name-style="western"><surname>Lindsay</surname><given-names>Dhugal J.</given-names></name><name name-style="western"><surname>Fuentes</surname><given-names>Verónica L.</given-names></name><name name-style="western"><surname>Moteki</surname><given-names>Masato</given-names></name></person-group><year>2014</year><article-title>Community structure of pelagic cnidarians off Adélie Land, East Antarctica, during austral summer 2008</article-title><source>Polar Biology</source><volume>37</volume><issue>2</issue><fpage>269</fpage><lpage>289</lpage><pub-id pub-id-type="doi">10.1007/s00300-013-1430-5</pub-id></element-citation></ref><ref id="B7049467"><element-citation xmlns:xlink="http://www.w3.org/1999/xlink" publication-type="thesis" xlink:type="simple"><person-group person-group-type="author"><name name-style="western"><surname>Grossmann</surname><given-names>Mary M</given-names></name></person-group><year>2010</year><source>A study of the gelatinous mesozooplankton (<tp:taxon-name><tp:taxon-name-part taxon-name-part-type="phylum">Cnidaria</tp:taxon-name-part></tp:taxon-name> and <tp:taxon-name><tp:taxon-name-part taxon-name-part-type="phylum">Ctenophora</tp:taxon-name-part></tp:taxon-name>) of Eastern Antarctica, summer 2008</source><publisher-name>Université Pierre et Marie Curie</publisher-name><publisher-loc>Paris</publisher-loc><size units="page">51</size></element-citation></ref><ref id="B7049573"><element-citation xmlns:xlink="http://www.w3.org/1999/xlink" publication-type="article" xlink:type="simple"><person-group person-group-type="author"><name name-style="western"><surname>Pagès</surname><given-names>Francesc</given-names></name><name name-style="western"><surname>Schnack-Schiel</surname><given-names>Sigrid B.</given-names></name></person-group><year>1996</year><article-title>Distribution patterns of the mesozooplankton, principally siphonophores and medusae, in the vicinity of the Antarctic Slope Front (eastern Weddell Sea)</article-title><source>Journal of Marine Systems</source><volume>9</volume><issue>3-4</issue><fpage>231</fpage><lpage>248</lpage><pub-id pub-id-type="doi">10.1016/S0924-7963(96)00047-4</pub-id></element-citation></ref><ref id="B7048361"><element-citation xmlns:xlink="http://www.w3.org/1999/xlink" publication-type="article" xlink:type="simple"><person-group person-group-type="author"><name name-style="western"><surname>Kaufmann</surname><given-names>Ronald S.</given-names></name><name name-style="western"><surname>Robison</surname><given-names>Bruce H.</given-names></name><name name-style="western"><surname>Sherlock</surname><given-names>Rob E.</given-names></name><name name-style="western"><surname>Reisenbichler</surname><given-names>Kim R.</given-names></name><name name-style="western"><surname>Osborn</surname><given-names>Karen J.</given-names></name></person-group><year>2011</year><article-title>Composition and structure of macrozooplankton and micronekton communities in the vicinity of free-drifting Antarctic icebergs</article-title><source>Deep-Sea Research Part II: Topical Studies in Oceanography</source><volume>58</volume><issue>11-12</issue><fpage>1469</fpage><lpage>1484</lpage><pub-id pub-id-type="doi">10.1016/j.dsr2.2010.11.026</pub-id></element-citation></ref><ref id="B7049658"><element-citation xmlns:xlink="http://www.w3.org/1999/xlink" publication-type="article" xlink:type="simple"><person-group person-group-type="author"><name name-style="western"><surname>Bouillon</surname><given-names>J.</given-names></name><name name-style="western"><surname>Pagès</surname><given-names>F.</given-names></name><name name-style="western"><surname>Gili</surname><given-names>J. M.</given-names></name><name name-style="western"><surname>Palanques</surname><given-names>A.</given-names></name><name name-style="western"><surname>Heussner</surname><given-names>S.</given-names></name></person-group><year>2000</year><article-title>Deep-water Hydromedusae from the Lacaze-Duthiers submarine canyon (Banyuls, northwestern Mediterranean) and description of two new genera, <italic><tp:taxon-name><tp:taxon-name-part taxon-name-part-type="genus" reg="Guillea">Guillea</tp:taxon-name-part></tp:taxon-name></italic> and <italic><tp:taxon-name><tp:taxon-name-part taxon-name-part-type="genus" reg="Parateclaia">Parateclaia</tp:taxon-name-part></tp:taxon-name></italic></article-title><source>Scientia Marina</source><volume>64</volume><issue>SUPPLEMENT 1</issue><fpage>87</fpage><lpage>95</lpage><pub-id pub-id-type="doi">10.3989/scimar.2000.64s187</pub-id></element-citation></ref><ref id="B7049360"><element-citation xmlns:xlink="http://www.w3.org/1999/xlink" publication-type="book" xlink:type="simple"><person-group person-group-type="author"><name name-style="western"><surname>Russell</surname><given-names>Frederick Stratten</given-names></name></person-group><year>1953</year><source>The medusae of the British Isles: anthomedusae, leptomedusae, limnomedusae, trachymedusae and narcomedusae</source><volume>1</volume><publisher-name>Cambridge University Press</publisher-name><publisher-loc>Cambridge</publisher-loc><size units="page">530</size></element-citation></ref><ref id="B7049096"><element-citation xmlns:xlink="http://www.w3.org/1999/xlink" publication-type="article" xlink:type="simple"><person-group person-group-type="author"><name name-style="western"><surname>Pagès</surname><given-names>Francesc</given-names></name><name name-style="western"><surname>Gili</surname><given-names>J-M</given-names></name><name name-style="western"><surname>Bouillon</surname><given-names>J</given-names></name></person-group><year>1992</year><article-title>Medusae (<tp:taxon-name><tp:taxon-name-part taxon-name-part-type="class">Hydrozoa</tp:taxon-name-part></tp:taxon-name>, <tp:taxon-name><tp:taxon-name-part taxon-name-part-type="class">Scyphozoa</tp:taxon-name-part></tp:taxon-name>, <tp:taxon-name><tp:taxon-name-part taxon-name-part-type="class">Cubozoa</tp:taxon-name-part></tp:taxon-name>) of the Benguela current (southeastern Atlantic)</article-title><source>Scientia Marina</source><volume>56</volume><issue>1</issue><fpage>1</fpage><lpage>64</lpage></element-citation></ref><ref id="B7049154"><element-citation xmlns:xlink="http://www.w3.org/1999/xlink" publication-type="article" xlink:type="simple"><person-group person-group-type="author"><name name-style="western"><surname>Schuchert</surname><given-names>P</given-names></name></person-group><year>2007</year><article-title>The European athecate hydroids and their medusae (<tp:taxon-name><tp:taxon-name-part taxon-name-part-type="class">Hydrozoa</tp:taxon-name-part></tp:taxon-name>, <tp:taxon-name><tp:taxon-name-part taxon-name-part-type="phylum">Cnidaria</tp:taxon-name-part></tp:taxon-name>): <tp:taxon-name><tp:taxon-name-part taxon-name-part-type="suborder">Filifera</tp:taxon-name-part></tp:taxon-name> Part 2</article-title><source>Revue suisse de zoologie.</source><volume>114</volume><issue>2</issue><fpage>195</fpage><lpage>396</lpage><pub-id pub-id-type="doi">10.5962/bhl.part.80453</pub-id></element-citation></ref><ref id="B7350370"><element-citation xmlns:xlink="http://www.w3.org/1999/xlink" publication-type="book" xlink:type="simple"><person-group person-group-type="author"><name name-style="western"><surname>Bouillon</surname><given-names>J .</given-names></name><name name-style="western"><surname>Medel</surname><given-names>M . D .</given-names></name><name name-style="western"><surname>Pagès</surname><given-names>F .</given-names></name><name name-style="western"><surname>Gili</surname><given-names>J . M .</given-names></name><name name-style="western"><surname>Boero</surname><given-names>F .</given-names></name><name name-style="western"><surname>Gravili</surname><given-names>C .</given-names></name></person-group><year>2004</year><source>Fauna of the Mediterranean <tp:taxon-name><tp:taxon-name-part taxon-name-part-type="class">Hydrozoa</tp:taxon-name-part></tp:taxon-name></source><volume>68 (Supplement 2)</volume><publisher-name>Scientia Marina</publisher-name><publisher-loc>Barcelona</publisher-loc><size units="page">438</size></element-citation></ref></ref-list></tp:taxon-treatment>
