# Supplementary material for: Life beneath the ice: jellyfish and ctenophores from the Ross Sea, Antarctica, with an image-based training set for machine learning
Source: Biodivers Data J. 2021 Aug 16;9:e69374. doi: 10.3897/BDJ.9.e69374 (PMC8382665; doi:10.3897/BDJ.9.e69374)
Supplement: XML Treatment for Solmundella bitentaculata [file BDJ.9.e69374-treatment3.xml]

<!DOCTYPE tp:taxon-treatment
  PUBLIC "-//TaxonX//DTD Taxonomic Treatment Publishing DTD v0 20100105//EN" "tax-treatment-NSO.dtd">
<tp:taxon-treatment xmlns:tp="http://www.plazi.org/taxpub"><tp:treatment-meta><mixed-citation publication-type="journal"><person-group><name><surname>Verhaegen</surname><given-names>Gerlien</given-names></name><name><surname>Cimoli</surname><given-names>Emiliano</given-names></name><name><surname>Lindsay</surname><given-names>Dhugal</given-names></name></person-group><article-title>Life beneath the ice: jellyfish and ctenophores from the Ross Sea, Antarctica, with an image-based training set for machine learning</article-title><source>Biodivers Data J</source><day>16</day><month>8</month><year>2021</year><volume>9</volume><pub-id pub-id-type="doi">10.3897/BDJ.9.e69374</pub-id></mixed-citation></tp:treatment-meta><tp:nomenclature><tp:taxon-name>
              <object-id xmlns:xlink="http://www.w3.org/1999/xlink" content-type="arpha" xlink:type="simple">B8139797-14CE-5599-9F80-7BBBE4F716DB</object-id>
              <tp:taxon-name-part taxon-name-part-type="genus">Solmundella</tp:taxon-name-part>
              <tp:taxon-name-part taxon-name-part-type="species">bitentaculata</tp:taxon-name-part>
            </tp:taxon-name><tp:taxon-authority>(Quoy &amp; Gaimard, 1833)</tp:taxon-authority></tp:nomenclature><tp:treatment-sec sec-type="materials"><title>Materials</title><list list-type="alpha-lower" list-content="occurrences"><list-item><p><bold>Type status:</bold><named-content xmlns:xlink="http://www.w3.org/1999/xlink" content-type="dwc:typeStatus" xlink:type="simple">Other material</named-content>. <bold>Occurrence:</bold> individualID: <named-content xmlns:xlink="http://www.w3.org/1999/xlink" content-type="dwc:individualID" xlink:type="simple">MCMEC2018_Solmundella_bitentaculata_a</named-content>; lifeStage: <named-content xmlns:xlink="http://www.w3.org/1999/xlink" content-type="dwc:lifeStage" xlink:type="simple">adult</named-content>; associatedMedia: <named-content xmlns:xlink="http://www.w3.org/1999/xlink" content-type="dwc:associatedMedia" xlink:type="simple">http://morphobank.org/permalink/?P3993</named-content>; <bold>Taxon:</bold> scientificName: <named-content xmlns:xlink="http://www.w3.org/1999/xlink" content-type="dwc:scientificName" xlink:type="simple"><tp:taxon-name><tp:taxon-name-part taxon-name-part-type="genus" reg="Solmundella">Solmundella</tp:taxon-name-part><tp:taxon-name-part taxon-name-part-type="species" reg="bitentaculata">bitentaculata</tp:taxon-name-part></tp:taxon-name></named-content>; kingdom: <named-content xmlns:xlink="http://www.w3.org/1999/xlink" content-type="dwc:kingdom" xlink:type="simple"><tp:taxon-name><tp:taxon-name-part taxon-name-part-type="kingdom">Animalia</tp:taxon-name-part></tp:taxon-name></named-content>; phylum: <named-content xmlns:xlink="http://www.w3.org/1999/xlink" content-type="dwc:phylum" xlink:type="simple"><tp:taxon-name><tp:taxon-name-part taxon-name-part-type="phylum">Cnidaria</tp:taxon-name-part></tp:taxon-name></named-content>; class: <named-content xmlns:xlink="http://www.w3.org/1999/xlink" content-type="dwc:class" xlink:type="simple"><tp:taxon-name><tp:taxon-name-part taxon-name-part-type="class">Hydrozoa</tp:taxon-name-part></tp:taxon-name></named-content>; order: <named-content xmlns:xlink="http://www.w3.org/1999/xlink" content-type="dwc:order" xlink:type="simple"><tp:taxon-name><tp:taxon-name-part taxon-name-part-type="order">Narcomedusae</tp:taxon-name-part></tp:taxon-name></named-content>; family: <named-content xmlns:xlink="http://www.w3.org/1999/xlink" content-type="dwc:family" xlink:type="simple"><tp:taxon-name><tp:taxon-name-part taxon-name-part-type="family">Solmundaeginidae</tp:taxon-name-part></tp:taxon-name></named-content>; genus: <named-content xmlns:xlink="http://www.w3.org/1999/xlink" content-type="dwc:genus" xlink:type="simple"><tp:taxon-name><tp:taxon-name-part taxon-name-part-type="genus">Solmundella</tp:taxon-name-part></tp:taxon-name></named-content>; <bold>Location:</bold> continent: <named-content xmlns:xlink="http://www.w3.org/1999/xlink" content-type="dwc:continent" xlink:type="simple">Antarctica</named-content>; waterBody: <named-content xmlns:xlink="http://www.w3.org/1999/xlink" content-type="dwc:waterBody" xlink:type="simple">McMurdo Sound</named-content>; maximumElevationInMeters: <named-content xmlns:xlink="http://www.w3.org/1999/xlink" content-type="dwc:maximumElevationInMeters" xlink:type="simple">1</named-content>; decimalLatitude: <named-content xmlns:xlink="http://www.w3.org/1999/xlink" content-type="dwc:decimalLatitude" xlink:type="simple">-77.637</named-content>; decimalLongitude: <named-content xmlns:xlink="http://www.w3.org/1999/xlink" content-type="dwc:decimalLongitude" xlink:type="simple">166.401</named-content>; <bold>Identification:</bold> identifiedBy: <named-content xmlns:xlink="http://www.w3.org/1999/xlink" content-type="dwc:identifiedBy" xlink:type="simple">Dhugal Lindsay</named-content>; <bold>Event:</bold> samplingProtocol: <named-content xmlns:xlink="http://www.w3.org/1999/xlink" content-type="dwc:samplingProtocol" xlink:type="simple">NIKON D500 camera equipped with a TAMRON SP 90mm F2.8 Di Macro VC USD F017N lens</named-content>; eventDate: <named-content xmlns:xlink="http://www.w3.org/1999/xlink" content-type="dwc:eventDate" xlink:type="simple">2018-11-27</named-content>; <bold>Record Level:</bold> type: <named-content xmlns:xlink="http://www.w3.org/1999/xlink" content-type="dwc:type" xlink:type="simple">StillImage</named-content>; language: <named-content xmlns:xlink="http://www.w3.org/1999/xlink" content-type="dwc:language" xlink:type="simple">en</named-content>; rightsHolder: <named-content xmlns:xlink="http://www.w3.org/1999/xlink" content-type="dwc:rightsHolder" xlink:type="simple">Emiliano Cimoli</named-content></p></list-item></list></tp:treatment-sec><tp:treatment-sec sec-type="Distribution"><title>Distribution</title><p>Cosmopolitan (<xref ref-type="bibr" rid="B7049794">OBIS 2020</xref>). In the Southern Ocean: in the McMurdo Sound (<xref ref-type="bibr" rid="B7049023">Foster 1989</xref>, <xref ref-type="bibr" rid="B7049163">Larson and Harbison 1990</xref>), in the Bellingshausen Sea (<xref ref-type="bibr" rid="B7048723">Kramp 1957a</xref>), Croker Passage (<xref ref-type="bibr" rid="B7048269">Panasiuk-Chodnicka and Żmijewska 2010</xref>), in the Weddell Sea (<xref ref-type="bibr" rid="B7049573">Pagès and Schnack-Schiel 1996</xref>, <xref ref-type="bibr" rid="B7049467">Grossmann 2010</xref>), in Prydz Bay (<xref ref-type="bibr" rid="B7049810">Hosie 2012</xref>, <xref ref-type="bibr" rid="B7049802">Hosie 1999c</xref>, <xref ref-type="bibr" rid="B7049778">Hosie 1999a</xref>), off Adélie Land (<xref ref-type="bibr" rid="B7048558">Toda et al. 2014</xref>) and eastern Southern Ocean (south of 35°S, between 15°W and 160°E) (<xref ref-type="bibr" rid="B7049709">Navas-Pereira and Vannucci 1990</xref>).</p></tp:treatment-sec><tp:treatment-sec sec-type="Notes"><title>Notes</title><p><underline>Original description after</underline><xref ref-type="bibr" rid="B7048433">Quoy and Gaimard (1833)</xref><underline>(basionym <italic><tp:taxon-name><tp:taxon-name-part taxon-name-part-type="genus" reg="Carybdea">Carybdea</tp:taxon-name-part><tp:taxon-name-part taxon-name-part-type="species" reg="bitentaculata">bitentaculata</tp:taxon-name-part></tp:taxon-name></italic> Quoy &amp; Gaimard, 1833) (</underline>Fig. <xref ref-type="fig" rid="F7048105">4</xref><underline>A):</underline> umbrella consisting of two parts, with a heart-like, marquee-shaped upper part and a more flared, undulated (i.e. “limbe” in the original French version), lower part; two thin, long, rigid tentacles, with inside looking hollow, bending like horns and leaving from the junction between the two umbrella parts, penetrating deep inside the umbrella; large stomach, located deep in the umbrella, harbouring eight manubrial pouches; colour of the bottom of the medusa white or a red-gold yellow; colour of the tentacles reddish at the tip, greenish in the middle. Type locality: Ambon Bay, Indonesia.</p><p><underline>Additional information from specimens from the Southern Ocean:</underline> There is currently only one species of <italic><tp:taxon-name><tp:taxon-name-part taxon-name-part-type="genus" reg="Solmundella">Solmundella</tp:taxon-name-part></tp:taxon-name></italic>, though historically they were long dissociated into the species <italic><tp:taxon-name><tp:taxon-name-part taxon-name-part-type="genus" reg="Solmundella">S.</tp:taxon-name-part><tp:taxon-name-part taxon-name-part-type="species" reg="bitentaculata">bitentaculata</tp:taxon-name-part></tp:taxon-name></italic> (Quoy &amp; Gaimard, 1833) and <italic><tp:taxon-name><tp:taxon-name-part taxon-name-part-type="genus" reg="Solmundella">S.</tp:taxon-name-part><tp:taxon-name-part taxon-name-part-type="species" reg="mediterranea">mediterranea</tp:taxon-name-part></tp:taxon-name></italic> (Müller, 1851), which were subsequently synonymised (<xref ref-type="bibr" rid="B7049045">Kramp 1955</xref>, <xref ref-type="bibr" rid="B7048531">Thiel 1936</xref>, <xref ref-type="bibr" rid="B7049299">Kramp 1961</xref>). From <bold>McMurdo Sound</bold> (<xref ref-type="bibr" rid="B7050623">Browne 1910</xref>), reported as “<italic><tp:taxon-name><tp:taxon-name-part taxon-name-part-type="genus" reg="Solmundella">S.</tp:taxon-name-part><tp:taxon-name-part taxon-name-part-type="species" reg="mediterranea">mediterranea</tp:taxon-name-part></tp:taxon-name></italic>”, umbrella (up to seven mm wide) little broader than high, with a rather flat top, about on the level of the exit of the tentacles. Many small clusters of ectodermal cells scattered over the ex-umbrella, especially noticeable near the margin of the umbrella, containing many well-defined granules and generally harboured amongst those cells are a number of nematocysts. Four peronial grooves in the wall of the umbrella, cutting deep into the jelly at the margin of the umbrella, but of variable length and depth, with very conspicuous rudimentary grooves in each of the perradii without tentacles. The peronial band in each of the perradii without tentacles, runs alongside the sub-umbrella and turns off at the level of the stomach to the ex-umbrella, where there is a small funnel-shaped pit, showing a fair amount of variation. Gonads confined to the pouches of the stomach, but can extend over the lower part of to the stomach, nearly up to the mouth. Mouth circular. Tentacles 4-7 times as long as the umbrella diameter, of max. 40 mm in length. Margin of the umbrella invariably curled up. Up to eight sensory organs. Four minute interradial bulbs on the margin; from <bold>Gauss Station</bold> as <italic><tp:taxon-name><tp:taxon-name-part taxon-name-part-type="genus" reg="Solmundella">S.</tp:taxon-name-part><tp:taxon-name-part taxon-name-part-type="species" reg="bitentaculata">bitentaculata</tp:taxon-name-part></tp:taxon-name></italic>, up to nine mm in diameter, one sensory organ (i.e. “Sinneshöcker” in the German original version) per quadrant, flanked by two or three rhopali [sic] (<xref ref-type="bibr" rid="B7350690">Vanhöffen 1912</xref>) (DL comment: probably a mis-interpretation and there was actually one tentacle bulb per quadrant, flanked by two or three statocysts).</p><p><underline>Additional information from specimens from outside the Southern Ocean:</underline><italic><tp:taxon-name><tp:taxon-name-part taxon-name-part-type="genus" reg="Solmundella">Solmundella</tp:taxon-name-part><tp:taxon-name-part taxon-name-part-type="species" reg="bitentaculata">bitentaculata</tp:taxon-name-part></tp:taxon-name></italic> is a cosmopolitan species, which may actually be composed of multiple cryptic species (<xref ref-type="bibr" rid="B7048446">Lindsay et al. 2017</xref>). We, therefore, only give here a non-exhaustive list of descriptions of specimens from localities outside the Southern Ocean: in the <bold>Mediterranean Sea</bold> as <italic><tp:taxon-name><tp:taxon-name-part taxon-name-part-type="genus" reg="Aeginopsis">Aeginopsis</tp:taxon-name-part><tp:taxon-name-part taxon-name-part-type="species" reg="mediterranea">mediterranea</tp:taxon-name-part></tp:taxon-name></italic> (<xref ref-type="bibr" rid="B7048315">Müller 1851</xref>) (Fig. <xref ref-type="fig" rid="F7048105">4</xref>E) and <italic><tp:taxon-name><tp:taxon-name-part taxon-name-part-type="genus" reg="Solmundella">S.</tp:taxon-name-part><tp:taxon-name-part taxon-name-part-type="species" reg="mediterranea">mediterranea</tp:taxon-name-part></tp:taxon-name></italic> (<xref ref-type="bibr" rid="B7048211">Metchnikoff 1886</xref>, <xref ref-type="bibr" rid="B7049392">Haeckel 1879</xref>) and in the Adriatic Sea (<xref ref-type="bibr" rid="B7048789">Neppi and Stiasny 1913</xref>); <bold>Atlantic Ocean</bold>: Canary Islands as <italic><tp:taxon-name><tp:taxon-name-part taxon-name-part-type="genus" reg="Aeginella">Aeginella</tp:taxon-name-part><tp:taxon-name-part taxon-name-part-type="species" reg="bitentaculata">bitentaculata</tp:taxon-name-part></tp:taxon-name></italic> (<xref ref-type="bibr" rid="B7049392">Haeckel 1879</xref>), West Africa (only size of specimens given) (<xref ref-type="bibr" rid="B7048894">Kramp 1959</xref>), Florida current as <italic><tp:taxon-name><tp:taxon-name-part taxon-name-part-type="genus" reg="Solmundella">Solmundella</tp:taxon-name-part><tp:taxon-name-part taxon-name-part-type="species" reg="henseni">henseni</tp:taxon-name-part></tp:taxon-name></italic> (<xref ref-type="bibr" rid="B7048353">Maas 1893</xref>) (Fig. <xref ref-type="fig" rid="F7048105">4</xref>G), Tortugas, Florida (<xref ref-type="bibr" rid="B7350578">Mayer 1910</xref>) (Fig. <xref ref-type="fig" rid="F7048105">4</xref>D), in Straits of Florida (<xref ref-type="bibr" rid="B7350335">Bigelow 1918</xref>) and middle and Southern Atlantic (between the latitudes 12°N - 63°S and longitudes 68°W - 21°E) (<xref ref-type="bibr" rid="B7048531">Thiel 1936</xref>); <bold>Pacific Ocean</bold>: Indonesia (<xref ref-type="bibr" rid="B7049076">Maas 1905</xref>) (Fig. <xref ref-type="fig" rid="F7048105">4</xref>B), Sea of Okhotsk and East China Sea (size only) (<xref ref-type="bibr" rid="B7350361">Bigelow 1913</xref>), Yellow Sea (<xref ref-type="bibr" rid="B7048371">Ling 1937</xref>), Japan (<xref ref-type="bibr" rid="B7049818">Uchida 1928</xref>) (Fig. <xref ref-type="fig" rid="F7048105">4</xref>F), north-east Australia (size only) (<xref ref-type="bibr" rid="B7049280">Blackburn 1955</xref>, <xref ref-type="bibr" rid="B7049114">Kramp 1953</xref>), Chile (size only) (<xref ref-type="bibr" rid="B7350490">Kramp 1952</xref>) and Eastern Pacific (<xref ref-type="bibr" rid="B7049136">Bigelow 1909</xref>) (Fig. <xref ref-type="fig" rid="F7048105">4</xref>C); <bold>Indian Ocean</bold>: Chagos Archipelago and Seychelles as <italic><tp:taxon-name><tp:taxon-name-part taxon-name-part-type="genus" reg="Solmundella">S.</tp:taxon-name-part><tp:taxon-name-part taxon-name-part-type="species" reg="mediterranea">mediterranea</tp:taxon-name-part></tp:taxon-name></italic> (<xref ref-type="bibr" rid="B7048885">Browne 1916</xref>) and off Madras, India (<xref ref-type="bibr" rid="B7049329">Menon 1932</xref>).</p><p><underline>Characteristics of the observed material differing with previous descriptions (</underline>Fig. <xref ref-type="fig" rid="F7048105">4</xref><underline>G-I):</underline> N = 1 in 2018. The shape of the bell (height 2/3 of width) was similar to the original description (i.e. upper marquee-shaped part and lower flatter part) (Fig. <xref ref-type="fig" rid="F7048105">4</xref>A) and, therefore, also similar to the drawings of <xref ref-type="bibr" rid="B7049076">Maas (1905)</xref> (Fig. <xref ref-type="fig" rid="F7048105">4</xref>B, from Indonesia) and <xref ref-type="bibr" rid="B7350578">Mayer (1910)</xref> (Fig. <xref ref-type="fig" rid="F7048105">4</xref>D, Florida), but differed from the rounder bell shape drawn by <xref ref-type="bibr" rid="B7048315">Müller (1851)</xref> (Fig. <xref ref-type="fig" rid="F7048105">4</xref>E, Mediterranean Sea), by <xref ref-type="bibr" rid="B7049818">Uchida (1928)</xref> (Fig. <xref ref-type="fig" rid="F7048105">4</xref>F, Japan) and the photograph in <xref ref-type="bibr" rid="B7049136">Bigelow (1909)</xref> (Fig. <xref ref-type="fig" rid="F7048105">4</xref>C, Eastern Pacific). Length of tentacles ca. four times bell height. Our specimen had stomach pouches showing jagged edges, whereas the shape of the stomach pouches of all previously described <italic><tp:taxon-name><tp:taxon-name-part taxon-name-part-type="genus" reg="Solmundella">S.</tp:taxon-name-part><tp:taxon-name-part taxon-name-part-type="species" reg="bitentaculata">bitentaculata</tp:taxon-name-part></tp:taxon-name></italic> and synonyms was either omitted (e.g. <xref ref-type="bibr" rid="B7049329">Menon 1932</xref>, <xref ref-type="bibr" rid="B7050623">Browne 1910</xref>, <xref ref-type="bibr" rid="B7048433">Quoy and Gaimard 1833</xref>) or represented with smooth edges (e.g. <xref ref-type="bibr" rid="B7049818">Uchida 1928</xref>, <xref ref-type="bibr" rid="B7350578">Mayer 1910</xref>). Although hard to discern, it seems there are four tentacle buds with two statocysts between each one, matching the description by <xref ref-type="bibr" rid="B7050623">Browne (1910)</xref>. The ex-umbrella was comprised of a pointed apical portion and a flared bell rim. No yellow or red colouration was observable.</p></tp:treatment-sec><tp:treatment-sec><!--Section generated to contain objects referenced in tp:taxon-treatment.--><fig id="F7048105" position="float" orientation="portrait"><object-id xmlns:xlink="http://www.w3.org/1999/xlink" content-type="arpha" xlink:type="simple">941CAAFD-4D68-5FEB-9D5F-48F4E5F9E8E2</object-id><object-id xmlns:xlink="http://www.w3.org/1999/xlink" content-type="doi" xlink:type="simple">10.3897/BDJ.9.e69374.figure4</object-id><label>Figure 4.</label><caption><p><italic><tp:taxon-name><tp:taxon-name-part taxon-name-part-type="genus" reg="Solmundella">Solmundella</tp:taxon-name-part><tp:taxon-name-part taxon-name-part-type="species" reg="bitentaculata">bitentaculata</tp:taxon-name-part></tp:taxon-name></italic>. <bold>A.</bold> Drawing from the original description as <italic><tp:taxon-name><tp:taxon-name-part taxon-name-part-type="genus" reg="Carybdea">Carybdea</tp:taxon-name-part><tp:taxon-name-part taxon-name-part-type="species" reg="bitentaculata">bitentaculata</tp:taxon-name-part></tp:taxon-name></italic> from Indonesia (<xref ref-type="bibr" rid="B7048433">Quoy and Gaimard 1833</xref>); <bold>B.</bold> Drawing of another specimen from Indonesia (<xref ref-type="bibr" rid="B7049076">Maas 1905</xref>); <bold>C.</bold> Photographed specimen from Eastern Pacific (bell diameter 3.5 mm) (<xref ref-type="bibr" rid="B7049136">Bigelow 1909</xref>); <bold>D.</bold> Drawing of a female specimen as <italic><tp:taxon-name><tp:taxon-name-part taxon-name-part-type="genus" reg="Solmundella">Solmundella</tp:taxon-name-part><tp:taxon-name-part taxon-name-part-type="species" reg="mediterranea">mediterranea</tp:taxon-name-part></tp:taxon-name></italic> from Florida (<xref ref-type="bibr" rid="B7350578">Mayer 1910</xref>); <bold>E.</bold> Drawing of a specimen as <italic><tp:taxon-name><tp:taxon-name-part taxon-name-part-type="genus" reg="Aeginopsis">Aeginopsis</tp:taxon-name-part><tp:taxon-name-part taxon-name-part-type="species" reg="mediterranea">mediterranea</tp:taxon-name-part></tp:taxon-name></italic> from the Mediterranean Sea (<xref ref-type="bibr" rid="B7048315">Müller 1851</xref>); <bold>F.</bold> Drawing of a specimen from Japan (height 8.5 mm) (<xref ref-type="bibr" rid="B7049818">Uchida 1928</xref>); <bold>G.</bold> Drawing of a specimen as <italic><tp:taxon-name><tp:taxon-name-part taxon-name-part-type="genus" reg="Solmundella">Solmundella</tp:taxon-name-part><tp:taxon-name-part taxon-name-part-type="species" reg="henseni">henseni</tp:taxon-name-part></tp:taxon-name></italic> from Florida (<xref ref-type="bibr" rid="B7048353">Maas 1893</xref>); <bold>H-I.</bold> Specimen MCMEC2018_Solmundella_bitentaculata_a observed on 27/11/2018: lateral view (H) and oral-lateral view (I). I-J photos courtesy: E. Cimoli.</p></caption><graphic xmlns:xlink="http://www.w3.org/1999/xlink" xlink:href="bdj-09-e69374-g004.jpg" position="float" id="oo_538690.jpg" orientation="portrait" xlink:type="simple"><uri content-type="original_file" xlink:type="simple">https://binary.pensoft.net/fig/538690</uri></graphic></fig></tp:treatment-sec><ref-list><ref id="B7049794"><element-citation xmlns:xlink="http://www.w3.org/1999/xlink" publication-type="website" xlink:type="simple"><person-group person-group-type="author"><name name-style="western"><surname>OBIS</surname></name></person-group><article-title>Ocean Biodiversity Information System. Intergovernmental Oceanographic Commission of UNESCO</article-title><uri xlink:type="simple">www.iobis.org</uri><date-in-citation content-type="access-date">2020-11-11T00:00:00+02:00</date-in-citation></element-citation></ref><ref id="B7049023"><element-citation xmlns:xlink="http://www.w3.org/1999/xlink" publication-type="article" xlink:type="simple"><person-group person-group-type="author"><name name-style="western"><surname>Foster</surname><given-names>Brian A.</given-names></name></person-group><year>1989</year><article-title>Time and depth comparisons of sub-ice zooplankton in McMurdo Sound, Antarctica</article-title><source>Polar Biology</source><volume>9</volume><issue>7</issue><fpage>431</fpage><lpage>435</lpage><pub-id pub-id-type="doi">10.1007/BF00443229</pub-id></element-citation></ref><ref id="B7049163"><element-citation xmlns:xlink="http://www.w3.org/1999/xlink" publication-type="article" xlink:type="simple"><person-group person-group-type="author"><name name-style="western"><surname>Larson</surname><given-names>R. J.</given-names></name><name name-style="western"><surname>Harbison</surname><given-names>G. R.</given-names></name></person-group><year>1990</year><article-title>Medusae from Mcmurdo Sound, Ross Sea including the descriptions of two new species, <italic><tp:taxon-name><tp:taxon-name-part taxon-name-part-type="genus" reg="Leuckartiara">Leuckartiara</tp:taxon-name-part><tp:taxon-name-part taxon-name-part-type="species" reg="brownei">brownei</tp:taxon-name-part></tp:taxon-name></italic> and <italic><tp:taxon-name><tp:taxon-name-part taxon-name-part-type="genus" reg="Benthocodon">Benthocodon</tp:taxon-name-part><tp:taxon-name-part taxon-name-part-type="species" reg="hyalinus">hyalinus</tp:taxon-name-part></tp:taxon-name></italic></article-title><source>Polar Biology</source><volume>11</volume><issue>1</issue><fpage>19</fpage><lpage>25</lpage><pub-id pub-id-type="doi">10.1007/BF00236517</pub-id></element-citation></ref><ref id="B7048723"><element-citation xmlns:xlink="http://www.w3.org/1999/xlink" publication-type="book" xlink:type="simple"><person-group person-group-type="author"><name name-style="western"><surname>Kramp</surname><given-names>Paul Lassenius</given-names></name></person-group><year>1957</year><source>Hydromedusae from the Discovery collections</source><publisher-name>University Press</publisher-name><publisher-loc>Cambridge</publisher-loc><size units="page">339</size></element-citation></ref><ref id="B7048269"><element-citation xmlns:xlink="http://www.w3.org/1999/xlink" publication-type="article" xlink:type="simple"><person-group person-group-type="author"><name name-style="western"><surname>Panasiuk-Chodnicka</surname><given-names>Anna A.</given-names></name><name name-style="western"><surname>Żmijewska</surname><given-names>Maria I.</given-names></name></person-group><year>2010</year><article-title><tp:taxon-name><tp:taxon-name-part taxon-name-part-type="phylum">Cnidaria</tp:taxon-name-part></tp:taxon-name> from the Croker Passage (Antarctic Peninsula) with a special focus on <tp:taxon-name><tp:taxon-name-part taxon-name-part-type="order">Siphonophorae</tp:taxon-name-part></tp:taxon-name></article-title><source>Polar Biology</source><volume>33</volume><issue>8</issue><fpage>1131</fpage><lpage>1143</lpage><pub-id pub-id-type="doi">10.1007/s00300-010-0802-3</pub-id></element-citation></ref><ref id="B7049573"><element-citation xmlns:xlink="http://www.w3.org/1999/xlink" publication-type="article" xlink:type="simple"><person-group person-group-type="author"><name name-style="western"><surname>Pagès</surname><given-names>Francesc</given-names></name><name name-style="western"><surname>Schnack-Schiel</surname><given-names>Sigrid B.</given-names></name></person-group><year>1996</year><article-title>Distribution patterns of the mesozooplankton, principally siphonophores and medusae, in the vicinity of the Antarctic Slope Front (eastern Weddell Sea)</article-title><source>Journal of Marine Systems</source><volume>9</volume><issue>3-4</issue><fpage>231</fpage><lpage>248</lpage><pub-id pub-id-type="doi">10.1016/S0924-7963(96)00047-4</pub-id></element-citation></ref><ref id="B7049467"><element-citation xmlns:xlink="http://www.w3.org/1999/xlink" publication-type="thesis" xlink:type="simple"><person-group person-group-type="author"><name name-style="western"><surname>Grossmann</surname><given-names>Mary M</given-names></name></person-group><year>2010</year><source>A study of the gelatinous mesozooplankton (<tp:taxon-name><tp:taxon-name-part taxon-name-part-type="phylum">Cnidaria</tp:taxon-name-part></tp:taxon-name> and <tp:taxon-name><tp:taxon-name-part taxon-name-part-type="phylum">Ctenophora</tp:taxon-name-part></tp:taxon-name>) of Eastern Antarctica, summer 2008</source><publisher-name>Université Pierre et Marie Curie</publisher-name><publisher-loc>Paris</publisher-loc><size units="page">51</size></element-citation></ref><ref id="B7049810"><element-citation xmlns:xlink="http://www.w3.org/1999/xlink" publication-type="software" xlink:type="simple"><person-group person-group-type="author"><name name-style="western"><surname>Hosie</surname><given-names>G</given-names></name></person-group><year>2012</year><article-title>Nella Dan: SIBEX II Cruise - Krill and zooplankton data</article-title><publisher-name>Australian Antarctic Data Centre</publisher-name><uri xlink:type="simple">https://researchdata.edu.au/nella-dan-sibex-krill-zooplankton/701558</uri><comment content-type="Version">1</comment></element-citation></ref><ref id="B7049802"><element-citation xmlns:xlink="http://www.w3.org/1999/xlink" publication-type="software" xlink:type="simple"><person-group person-group-type="author"><name name-style="western"><surname>Hosie</surname><given-names>G</given-names></name></person-group><year>1999</year><article-title>Nella Dan: AAMBER Cruise - Zooplankton and Krill data</article-title><publisher-name>Australian Antarctic Division</publisher-name><uri xlink:type="simple">https://data.aad.gov.au/metadata/records/AAMBER_zoo-krill</uri><comment content-type="Version">1</comment></element-citation></ref><ref id="B7049778"><element-citation xmlns:xlink="http://www.w3.org/1999/xlink" publication-type="software" xlink:type="simple"><person-group person-group-type="author"><name name-style="western"><surname>Hosie</surname><given-names>G</given-names></name></person-group><year>1999</year><article-title>Aurora Australis Voyage 7 (KROCK) 1992-93 Zooplankton Data</article-title><publisher-name>Australian Antarctic Data Centre</publisher-name><uri xlink:type="simple">https://data.aad.gov.au/metadata/records/AADC-00071</uri><comment content-type="Version">1</comment></element-citation></ref><ref id="B7048558"><element-citation xmlns:xlink="http://www.w3.org/1999/xlink" publication-type="article" xlink:type="simple"><person-group person-group-type="author"><name name-style="western"><surname>Toda</surname><given-names>Ryoji</given-names></name><name name-style="western"><surname>Lindsay</surname><given-names>Dhugal J.</given-names></name><name name-style="western"><surname>Fuentes</surname><given-names>Verónica L.</given-names></name><name name-style="western"><surname>Moteki</surname><given-names>Masato</given-names></name></person-group><year>2014</year><article-title>Community structure of pelagic cnidarians off Adélie Land, East Antarctica, during austral summer 2008</article-title><source>Polar Biology</source><volume>37</volume><issue>2</issue><fpage>269</fpage><lpage>289</lpage><pub-id pub-id-type="doi">10.1007/s00300-013-1430-5</pub-id></element-citation></ref><ref id="B7049709"><element-citation xmlns:xlink="http://www.w3.org/1999/xlink" publication-type="article" xlink:type="simple"><person-group person-group-type="author"><name name-style="western"><surname>Navas-Pereira</surname><given-names>D</given-names></name><name name-style="western"><surname>Vannucci</surname><given-names>M</given-names></name></person-group><year>1990</year><article-title>Antarctic Hydromedusae and Water Masses</article-title><source>Pesquisa Antártica Brasileira</source><volume>2</volume><issue>1</issue><fpage>101</fpage><lpage>141</lpage></element-citation></ref><ref id="B7048433"><element-citation xmlns:xlink="http://www.w3.org/1999/xlink" publication-type="chapter" xlink:type="simple"><person-group person-group-type="author"><name name-style="western"><surname>Quoy</surname><given-names>J R C</given-names></name><name name-style="western"><surname>Gaimard</surname><given-names>J P</given-names></name></person-group><year>1833</year><chapter-title>Zoologie IV: Zoophytes</chapter-title><person-group person-group-type="editor"><name name-style="western"><surname>Tastu</surname><given-names>J</given-names></name></person-group><source>Voyage de la corvette l'Astrolabe: exécuté par ordre du roi, pendant les années 1826-1827-1828-1829.</source><publisher-loc>Paris</publisher-loc><size units="page">389</size></element-citation></ref><ref id="B7049076"><element-citation xmlns:xlink="http://www.w3.org/1999/xlink" publication-type="article" xlink:type="simple"><person-group person-group-type="author"><name name-style="western"><surname>Maas</surname><given-names>O</given-names></name></person-group><year>1905</year><article-title>Die Craspedoten Medusen der Siboga-Expedition.</article-title><source>Siboga- Expeditie</source><volume>10</volume><fpage>1</fpage><lpage>84</lpage></element-citation></ref><ref id="B7049136"><element-citation xmlns:xlink="http://www.w3.org/1999/xlink" publication-type="article" xlink:type="simple"><person-group person-group-type="author"><name name-style="western"><surname>Bigelow</surname><given-names>Henry B</given-names></name></person-group><year>1909</year><article-title>Reports on the scientific results of the expedition to the eastern tropical Pacific, in charge of Alexander Agassiz, by the U.S. Fish Commission steamer "Albatross", from October, 1904, to March, 1905. XVI. The Medusae.</article-title><source>Memoirs of the Museum of Comparative Zoology at Harvard College</source><volume>37</volume><fpage>1</fpage><lpage>243</lpage><pub-id pub-id-type="doi">10.1017/CBO9781107415324.004</pub-id></element-citation></ref><ref id="B7350578"><element-citation xmlns:xlink="http://www.w3.org/1999/xlink" publication-type="article" xlink:type="simple"><person-group person-group-type="author"><name name-style="western"><surname>Mayer</surname><given-names>Alfred Goldsborough</given-names></name></person-group><year>1910</year><article-title>Medusae of the World. Volume I The Hydromedusae</article-title><source>Carnegie Institution of Washington</source><volume>109</volume><fpage>1</fpage><lpage>230</lpage></element-citation></ref><ref id="B7048315"><element-citation xmlns:xlink="http://www.w3.org/1999/xlink" publication-type="article" xlink:type="simple"><person-group person-group-type="author"><name name-style="western"><surname>Müller</surname><given-names>J</given-names></name></person-group><year>1851</year><article-title>Über eine eigenthümliche Meduse des Mittelmeeres und ihren Jugendzustand</article-title><source>Archiv für Anatomie, Physiologie und wissenschaftliche Medicin</source><volume>1851</volume><fpage>272</fpage><lpage>277</lpage></element-citation></ref><ref id="B7049818"><element-citation xmlns:xlink="http://www.w3.org/1999/xlink" publication-type="article" xlink:type="simple"><person-group person-group-type="author"><name name-style="western"><surname>Uchida</surname><given-names>T</given-names></name></person-group><year>1928</year><article-title>Studies on Japanese Hydromedusae. 2. Trachomedusae and <tp:taxon-name><tp:taxon-name-part taxon-name-part-type="order">Narcomedusae</tp:taxon-name-part></tp:taxon-name>.</article-title><source>Japanese Journal of Zoology</source><volume>2</volume><issue>1</issue><fpage>73</fpage><lpage>97</lpage></element-citation></ref><ref id="B7048353"><element-citation xmlns:xlink="http://www.w3.org/1999/xlink" publication-type="book" xlink:type="simple"><person-group person-group-type="author"><name name-style="western"><surname>Maas</surname><given-names>Otto</given-names></name></person-group><year>1893</year><source>Die craspedoten Medusen</source><publisher-name>Lipsius &amp; Tischer</publisher-name><publisher-loc>Kiel &amp; Leipzig</publisher-loc><size units="page">107</size></element-citation></ref><ref id="B7049045"><element-citation xmlns:xlink="http://www.w3.org/1999/xlink" publication-type="article" xlink:type="simple"><person-group person-group-type="author"><name name-style="western"><surname>Kramp</surname><given-names>Paul Lassenius</given-names></name></person-group><year>1955</year><article-title>The medusae of the Tropical West Coast of Africa</article-title><source>Danish Science Press</source><volume>3</volume><fpage>239</fpage><lpage>324</lpage></element-citation></ref><ref id="B7048531"><element-citation xmlns:xlink="http://www.w3.org/1999/xlink" publication-type="article" xlink:type="simple"><person-group person-group-type="author"><name name-style="western"><surname>Thiel</surname><given-names>M E</given-names></name></person-group><year>1936</year><article-title>Systematische Studien an den <tp:taxon-name><tp:taxon-name-part taxon-name-part-type="subclass">Trachylinae</tp:taxon-name-part></tp:taxon-name> der Meteorexpedition, zugleich ein Beitrag zu einer Revision der <tp:taxon-name><tp:taxon-name-part taxon-name-part-type="subclass">Trachylinae</tp:taxon-name-part></tp:taxon-name></article-title><source>Zoologische Jahrbucher : Abteilungfur Systematik, Geographie und Biologie der Tiere</source><volume>69</volume><fpage>1</fpage><lpage>92</lpage></element-citation></ref><ref id="B7049299"><element-citation xmlns:xlink="http://www.w3.org/1999/xlink" publication-type="article" xlink:type="simple"><person-group person-group-type="author"><name name-style="western"><surname>Kramp</surname><given-names>P. L.</given-names></name></person-group><year>1961</year><article-title>Synopsis of the Medusae of the World</article-title><source>Journal of the Marine Biological Association of the United Kingdom</source><volume>40</volume><fpage>7</fpage><lpage>382</lpage><pub-id pub-id-type="doi">10.1017/S0025315400007347</pub-id></element-citation></ref><ref id="B7050623"><element-citation xmlns:xlink="http://www.w3.org/1999/xlink" publication-type="article" xlink:type="simple"><person-group person-group-type="author"><name name-style="western"><surname>Browne</surname><given-names>E T</given-names></name></person-group><year>1910</year><article-title><tp:taxon-name><tp:taxon-name-part taxon-name-part-type="phylum">Coelenterata</tp:taxon-name-part></tp:taxon-name> V. Medusae. National Antarctic Expedition, 1901-1904</article-title><source>Natural History</source><volume>5</volume><fpage>1</fpage><lpage>62</lpage></element-citation></ref><ref id="B7350690"><element-citation xmlns:xlink="http://www.w3.org/1999/xlink" publication-type="article" xlink:type="simple"><person-group person-group-type="author"><name name-style="western"><surname>Vanhöffen</surname><given-names>Ernst</given-names></name></person-group><year>1912</year><article-title>Die Craspedoten Medusen der Deutschen Südpolar-Expedition 1901-1903</article-title><source>Deutsche Südpolar-Expedition 1901–1903</source><volume>Zoologie 5</volume><issue>I</issue><fpage>351</fpage><lpage>395</lpage></element-citation></ref><ref id="B7048446"><element-citation xmlns:xlink="http://www.w3.org/1999/xlink" publication-type="article" xlink:type="simple"><person-group person-group-type="author"><name name-style="western"><surname>Lindsay</surname><given-names>Dhugal John</given-names></name><name name-style="western"><surname>Grossmann</surname><given-names>Mary Matilda</given-names></name><name name-style="western"><surname>Bentlage</surname><given-names>Bastian</given-names></name><name name-style="western"><surname>Collins</surname><given-names>Allen Gilbert</given-names></name><name name-style="western"><surname>Minemizu</surname><given-names>Ryo</given-names></name><name name-style="western"><surname>Hopcroft</surname><given-names>Russell Ross</given-names></name><name name-style="western"><surname>Miyake</surname><given-names>Hiroshi</given-names></name><name name-style="western"><surname>Hidaka-Umetsu</surname><given-names>Mitsuko</given-names></name><name name-style="western"><surname>Nishikawa</surname><given-names>Jun</given-names></name></person-group><year>2017</year><article-title>The perils of online biogeographic databases: a case study with the ‘monospecific’ genus <italic>Aegina</italic> (<tp:taxon-name><tp:taxon-name-part taxon-name-part-type="phylum">Cnidaria</tp:taxon-name-part></tp:taxon-name>, <tp:taxon-name><tp:taxon-name-part taxon-name-part-type="class">Hydrozoa</tp:taxon-name-part></tp:taxon-name>, <tp:taxon-name><tp:taxon-name-part taxon-name-part-type="order">Narcomedusae</tp:taxon-name-part></tp:taxon-name>)</article-title><source>Marine Biology Research</source><volume>13</volume><issue>5</issue><fpage>494</fpage><lpage>512</lpage><pub-id pub-id-type="doi">10.1080/17451000.2016.1268261</pub-id></element-citation></ref><ref id="B7048211"><element-citation xmlns:xlink="http://www.w3.org/1999/xlink" publication-type="book" xlink:type="simple"><person-group person-group-type="author"><name name-style="western"><surname>Metchnikoff</surname><given-names>Elie</given-names></name></person-group><year>1886</year><source>Embryologische Studien an Medusen: Ein Beitrag zur Genealogie der Primitiv-organe</source><publisher-name>A. Holder</publisher-name><publisher-loc>Vienna</publisher-loc><size units="page">154</size></element-citation></ref><ref id="B7049392"><element-citation xmlns:xlink="http://www.w3.org/1999/xlink" publication-type="book" xlink:type="simple"><person-group person-group-type="author"><name name-style="western"><surname>Haeckel</surname><given-names>Ernst Heinrich Philipp August</given-names></name></person-group><year>1879</year><source>Das system der Medusen: erster theil einer Monographie der Medusen</source><volume>1</volume><publisher-name>G. Fischer, vormals F. Mauke</publisher-name><size units="page">360</size></element-citation></ref><ref id="B7048789"><element-citation xmlns:xlink="http://www.w3.org/1999/xlink" publication-type="chapter" xlink:type="simple"><person-group person-group-type="author"><name name-style="western"><surname>Neppi</surname><given-names>V</given-names></name><name name-style="western"><surname>Stiasny</surname><given-names>G</given-names></name></person-group><year>1913</year><chapter-title>Die Hydromedusen des Golfes von Triest</chapter-title><person-group person-group-type="editor"><name name-style="western"><surname>Hölder</surname><given-names>A</given-names></name></person-group><source>Arbeiten aus dem Zoologischen Instituten der Universität Wien und der Zoologischen Station in Triest.</source><volume>20</volume><size units="page">69</size><isbn>0355851000281</isbn></element-citation></ref><ref id="B7048894"><element-citation xmlns:xlink="http://www.w3.org/1999/xlink" publication-type="chapter" xlink:type="simple"><person-group person-group-type="author"><name name-style="western"><surname>Kramp</surname><given-names>Paul Lassenius</given-names></name></person-group><year>1959</year><chapter-title>Medusae mainly from the West Coast of Africa</chapter-title><person-group person-group-type="editor"><name name-style="western"><surname>Belgique</surname><given-names>Institut Royal des Sciences Naturelles de</given-names></name></person-group><source>Expédition océanographique belge dans les eaux côtières africaines de l'Atlantique Sud (1948-49)</source><volume>3</volume><size units="page">33</size></element-citation></ref><ref id="B7350335"><element-citation xmlns:xlink="http://www.w3.org/1999/xlink" publication-type="article" xlink:type="simple"><person-group person-group-type="author"><name name-style="western"><surname>Bigelow</surname><given-names>B</given-names></name></person-group><year>1918</year><article-title>Some Medusae and <tp:taxon-name><tp:taxon-name-part taxon-name-part-type="order">Siphonophorae</tp:taxon-name-part></tp:taxon-name> from the western Atlantic</article-title><source>Bulletin of the Museum of Comparative Zoölogy at Harvard College</source><volume>LXII</volume><issue>8</issue><fpage>365</fpage><lpage>442</lpage></element-citation></ref><ref id="B7350361"><element-citation xmlns:xlink="http://www.w3.org/1999/xlink" publication-type="article" xlink:type="simple"><person-group person-group-type="author"><name name-style="western"><surname>Bigelow</surname><given-names>Henry B</given-names></name></person-group><year>1913</year><article-title>Medusae and <tp:taxon-name><tp:taxon-name-part taxon-name-part-type="order">Siphonophorae</tp:taxon-name-part></tp:taxon-name> collected by the U.S. fisheries steamer "Albatross" in the Northwestern Pacific, 1906.</article-title><source>Proceedings of the United States National Museum</source><volume>44</volume><issue>1946</issue><fpage>1</fpage><lpage>119</lpage><pub-id pub-id-type="doi">10.5479/si.00963801.44-1946.1</pub-id></element-citation></ref><ref id="B7048371"><element-citation xmlns:xlink="http://www.w3.org/1999/xlink" publication-type="article" xlink:type="simple"><person-group person-group-type="author"><name name-style="western"><surname>Ling</surname><given-names>S-W</given-names></name></person-group><year>1937</year><article-title>Studies on Chinese <tp:taxon-name><tp:taxon-name-part taxon-name-part-type="class">Hydrozoa</tp:taxon-name-part></tp:taxon-name>. I. On some Hydromedusae from the Chekiano Coast</article-title><source>Peking Natural History Bulletin</source><volume>2</volume><issue>4</issue><fpage>351</fpage><lpage>365</lpage></element-citation></ref><ref id="B7049280"><element-citation xmlns:xlink="http://www.w3.org/1999/xlink" publication-type="article" xlink:type="simple"><person-group person-group-type="author"><name name-style="western"><surname>Blackburn</surname><given-names>M</given-names></name></person-group><year>1955</year><article-title><tp:taxon-name><tp:taxon-name-part taxon-name-part-type="order">Trachymedusae</tp:taxon-name-part></tp:taxon-name> and <tp:taxon-name><tp:taxon-name-part taxon-name-part-type="order">Narcomedusae</tp:taxon-name-part></tp:taxon-name> of South-East Australian Waters</article-title><source>Marine and Freshwater Research</source><volume>6</volume><issue>3</issue><fpage>410</fpage><lpage>428</lpage><pub-id pub-id-type="doi">10.1071/MF9550410</pub-id></element-citation></ref><ref id="B7049114"><element-citation xmlns:xlink="http://www.w3.org/1999/xlink" publication-type="chapter" xlink:type="simple"><person-group person-group-type="author"><name name-style="western"><surname>Kramp</surname><given-names>P L</given-names></name></person-group><year>1953</year><chapter-title>Hydromedusae.</chapter-title><person-group person-group-type="editor"><name name-style="western"><surname>History)</surname><given-names>Trustees of the British Museum (Natural</given-names></name></person-group><source>Great Barrier Reef Expedition 1928-29 Scientific Reports Volume 6 1938-1958</source><size units="page">63</size></element-citation></ref><ref id="B7350490"><element-citation xmlns:xlink="http://www.w3.org/1999/xlink" publication-type="article" xlink:type="simple"><person-group person-group-type="author"><name name-style="western"><surname>Kramp</surname><given-names>P L</given-names></name></person-group><year>1952</year><article-title>Medusae collected by the Lund University Chile Expedition 1948-49. Reports of the Lund University Chile Expedition 1948–49.</article-title><source>Acta Universitatis Lundensis</source><volume>47</volume><issue>7</issue><fpage>1</fpage><lpage>19</lpage></element-citation></ref><ref id="B7048885"><element-citation xmlns:xlink="http://www.w3.org/1999/xlink" publication-type="article" xlink:type="simple"><person-group person-group-type="author"><name name-style="western"><surname>Browne</surname><given-names>E T</given-names></name></person-group><year>1916</year><article-title>Medusae from the Indian Ocean</article-title><source>Second Series- Zoology</source><volume>XVII</volume><fpage>171</fpage><lpage>210</lpage></element-citation></ref><ref id="B7049329"><element-citation xmlns:xlink="http://www.w3.org/1999/xlink" publication-type="article" xlink:type="simple"><person-group person-group-type="author"><name name-style="western"><surname>Menon</surname><given-names>M G K</given-names></name></person-group><year>1932</year><article-title>The Hydromedusae of Madras.</article-title><source>Bulletin of the Madras Government Museum, new series, Natural History Section</source><volume>3</volume><issue>2</issue><fpage>1</fpage><lpage>32</lpage></element-citation></ref></ref-list></tp:taxon-treatment>
