# Supplementary material for: Life beneath the ice: jellyfish and ctenophores from the Ross Sea, Antarctica, with an image-based training set for machine learning
Source: Biodivers Data J. 2021 Aug 16;9:e69374. doi: 10.3897/BDJ.9.e69374 (PMC8382665; doi:10.3897/BDJ.9.e69374)
Supplement: XML Treatment for Leptomedusa sp. A [file BDJ.9.e69374-treatment4.xml]

<!DOCTYPE tp:taxon-treatment
  PUBLIC "-//TaxonX//DTD Taxonomic Treatment Publishing DTD v0 20100105//EN" "tax-treatment-NSO.dtd">
<tp:taxon-treatment xmlns:tp="http://www.plazi.org/taxpub"><tp:treatment-meta><mixed-citation publication-type="journal"><person-group><name><surname>Verhaegen</surname><given-names>Gerlien</given-names></name><name><surname>Cimoli</surname><given-names>Emiliano</given-names></name><name><surname>Lindsay</surname><given-names>Dhugal</given-names></name></person-group><article-title>Life beneath the ice: jellyfish and ctenophores from the Ross Sea, Antarctica, with an image-based training set for machine learning</article-title><source>Biodivers Data J</source><day>16</day><month>8</month><year>2021</year><volume>9</volume><pub-id pub-id-type="doi">10.3897/BDJ.9.e69374</pub-id></mixed-citation></tp:treatment-meta><tp:nomenclature><tp:taxon-name>
              <object-id xmlns:xlink="http://www.w3.org/1999/xlink" content-type="arpha" xlink:type="simple">B2020F4A-E1F8-5DB6-89F9-C0C0C30C7FA3</object-id>
              <tp:taxon-name-part taxon-name-part-type="genus">Leptomedusa</tp:taxon-name-part>
              <tp:taxon-name-part taxon-name-part-type="undef-species">sp. A</tp:taxon-name-part>
            </tp:taxon-name></tp:nomenclature><tp:treatment-sec sec-type="materials"><title>Materials</title><list list-type="alpha-lower" list-content="occurrences"><list-item><p><bold>Type status:</bold><named-content xmlns:xlink="http://www.w3.org/1999/xlink" content-type="dwc:typeStatus" xlink:type="simple">Other material</named-content>. <bold>Occurrence:</bold> individualID: <named-content xmlns:xlink="http://www.w3.org/1999/xlink" content-type="dwc:individualID" xlink:type="simple">MCMEC2019_Leptomedusa_sp_A_a</named-content>; lifeStage: <named-content xmlns:xlink="http://www.w3.org/1999/xlink" content-type="dwc:lifeStage" xlink:type="simple">adult</named-content>; associatedMedia: <named-content xmlns:xlink="http://www.w3.org/1999/xlink" content-type="dwc:associatedMedia" xlink:type="simple">http://morphobank.org/permalink/?P3993</named-content>; <bold>Taxon:</bold> kingdom: <named-content xmlns:xlink="http://www.w3.org/1999/xlink" content-type="dwc:kingdom" xlink:type="simple"><tp:taxon-name><tp:taxon-name-part taxon-name-part-type="kingdom">Animalia</tp:taxon-name-part></tp:taxon-name></named-content>; phylum: <named-content xmlns:xlink="http://www.w3.org/1999/xlink" content-type="dwc:phylum" xlink:type="simple"><tp:taxon-name><tp:taxon-name-part taxon-name-part-type="phylum">Cnidaria</tp:taxon-name-part></tp:taxon-name></named-content>; class: <named-content xmlns:xlink="http://www.w3.org/1999/xlink" content-type="dwc:class" xlink:type="simple"><tp:taxon-name><tp:taxon-name-part taxon-name-part-type="class">Hydrozoa</tp:taxon-name-part></tp:taxon-name></named-content>; order: <named-content xmlns:xlink="http://www.w3.org/1999/xlink" content-type="dwc:order" xlink:type="simple"><tp:taxon-name><tp:taxon-name-part taxon-name-part-type="order">Leptomedusae</tp:taxon-name-part></tp:taxon-name></named-content>; <bold>Location:</bold> continent: <named-content xmlns:xlink="http://www.w3.org/1999/xlink" content-type="dwc:continent" xlink:type="simple">Antarctica</named-content>; waterBody: <named-content xmlns:xlink="http://www.w3.org/1999/xlink" content-type="dwc:waterBody" xlink:type="simple">McMurdo Sound</named-content>; maximumDepthInMeters: <named-content xmlns:xlink="http://www.w3.org/1999/xlink" content-type="dwc:maximumDepthInMeters" xlink:type="simple">1</named-content>; decimalLatitude: <named-content xmlns:xlink="http://www.w3.org/1999/xlink" content-type="dwc:decimalLatitude" xlink:type="simple">-77.637</named-content>; decimalLongitude: <named-content xmlns:xlink="http://www.w3.org/1999/xlink" content-type="dwc:decimalLongitude" xlink:type="simple">166.401</named-content>; <bold>Identification:</bold> identifiedBy: <named-content xmlns:xlink="http://www.w3.org/1999/xlink" content-type="dwc:identifiedBy" xlink:type="simple">Dhugal Lindsay</named-content>; <bold>Event:</bold> samplingProtocol: <named-content xmlns:xlink="http://www.w3.org/1999/xlink" content-type="dwc:samplingProtocol" xlink:type="simple">Sony Alpha 7 III camera equipped with a FE 90mm F2.8 Macro G OSS lens</named-content>; eventDate: <named-content xmlns:xlink="http://www.w3.org/1999/xlink" content-type="dwc:eventDate" xlink:type="simple">2019-11-14</named-content>; <bold>Record Level:</bold> type: <named-content xmlns:xlink="http://www.w3.org/1999/xlink" content-type="dwc:type" xlink:type="simple">StillImage</named-content>; language: <named-content xmlns:xlink="http://www.w3.org/1999/xlink" content-type="dwc:language" xlink:type="simple">en</named-content>; rightsHolder: <named-content xmlns:xlink="http://www.w3.org/1999/xlink" content-type="dwc:rightsHolder" xlink:type="simple">Emiliano Cimoli</named-content></p></list-item></list></tp:treatment-sec><tp:treatment-sec sec-type="Notes"><title>Notes</title><p><underline>Description of and comments on observed material:</underline> N = 1 in 2019 (Fig. <xref ref-type="fig" rid="F7048109">5</xref>). Although it is hard to tell whether the medusa is bell-shaped or actually flattened but contracted, the “gonads” confined to the radial canals indicate that the observed specimen likely belongs to the order <tp:taxon-name><tp:taxon-name-part taxon-name-part-type="order">Leptothecata</tp:taxon-name-part></tp:taxon-name> (or the accepted alternative synonym "<tp:taxon-name><tp:taxon-name-part taxon-name-part-type="order">Leptomedusae</tp:taxon-name-part></tp:taxon-name>") (<xref ref-type="bibr" rid="B7350403">Bouillon et al. 2006</xref>). The presence of one manubrium excludes the family <tp:taxon-name><tp:taxon-name-part taxon-name-part-type="family">Sugiuridae</tp:taxon-name-part></tp:taxon-name> and the gonads not extending on the manubrium excludes the family <tp:taxon-name><tp:taxon-name-part taxon-name-part-type="family">Tiarannidae</tp:taxon-name-part></tp:taxon-name>. Four radial canals, gonads thin and located midway along the radial canals, four tentacle bulbs located perradially on the rim of the bell, one short tentacle per tentacle bulb, with nematocysts concentrated in tentacle's distal tip, medusa transparent, except for white-yellow gonads and manubrium. Diagnostic characters that could not been verified for further classification of the medusa: shape of manubrium, statocysts, cordyli, ocelli, gastric peduncle, tentacle bulbs and tentacular expansions. This medusa morphotype does not appear in the list of <xref ref-type="bibr" rid="B7049163">Larson and Harbison (1990)</xref> for medusae reported from the Ross Sea and we could not identify any other described species with the same morphological characteristics in the wider literature.</p></tp:treatment-sec><tp:treatment-sec><!--Section generated to contain objects referenced in tp:taxon-treatment.--><fig id="F7048109" position="float" orientation="portrait"><object-id xmlns:xlink="http://www.w3.org/1999/xlink" content-type="arpha" xlink:type="simple">E10102D5-6E3E-5365-90CA-8CA364C81223</object-id><object-id xmlns:xlink="http://www.w3.org/1999/xlink" content-type="doi" xlink:type="simple">10.3897/BDJ.9.e69374.figure5</object-id><label>Figure 5.</label><caption><p><tp:taxon-name><tp:taxon-name-part taxon-name-part-type="genus" reg="Leptomedusa">Leptomedusa</tp:taxon-name-part></tp:taxon-name> species A (specimen MCMEC2019_Leptomedusa_sp_A_a) observed on 14/11/2019: oral-lateral view. Photo courtesy: E. Cimoli.</p></caption><graphic xmlns:xlink="http://www.w3.org/1999/xlink" xlink:href="bdj-09-e69374-g005.jpeg" position="float" id="oo_541619.jpeg" orientation="portrait" xlink:type="simple"><uri content-type="original_file" xlink:type="simple">https://binary.pensoft.net/fig/541619</uri></graphic></fig></tp:treatment-sec><ref-list><ref id="B7350403"><element-citation xmlns:xlink="http://www.w3.org/1999/xlink" publication-type="article" xlink:type="simple"><person-group person-group-type="author"><name name-style="western"><surname>Bouillon</surname><given-names>J</given-names></name><name name-style="western"><surname>Gravili</surname><given-names>C</given-names></name><name name-style="western"><surname>Pagès</surname><given-names>Francesc</given-names></name><name name-style="western"><surname>Gili</surname><given-names>J-M</given-names></name><name name-style="western"><surname>Boero</surname><given-names>F</given-names></name></person-group><year>2006</year><article-title>An introduction to <tp:taxon-name><tp:taxon-name-part taxon-name-part-type="class">Hydrozoa</tp:taxon-name-part></tp:taxon-name></article-title><source>Mémoires du Muséum national d'Histoire naturelle</source><volume>194</volume><fpage>1</fpage><lpage>591</lpage></element-citation></ref><ref id="B7049163"><element-citation xmlns:xlink="http://www.w3.org/1999/xlink" publication-type="article" xlink:type="simple"><person-group person-group-type="author"><name name-style="western"><surname>Larson</surname><given-names>R. J.</given-names></name><name name-style="western"><surname>Harbison</surname><given-names>G. R.</given-names></name></person-group><year>1990</year><article-title>Medusae from Mcmurdo Sound, Ross Sea including the descriptions of two new species, <italic><tp:taxon-name><tp:taxon-name-part taxon-name-part-type="genus" reg="Leuckartiara">Leuckartiara</tp:taxon-name-part><tp:taxon-name-part taxon-name-part-type="species" reg="brownei">brownei</tp:taxon-name-part></tp:taxon-name></italic> and <italic><tp:taxon-name><tp:taxon-name-part taxon-name-part-type="genus" reg="Benthocodon">Benthocodon</tp:taxon-name-part><tp:taxon-name-part taxon-name-part-type="species" reg="hyalinus">hyalinus</tp:taxon-name-part></tp:taxon-name></italic></article-title><source>Polar Biology</source><volume>11</volume><issue>1</issue><fpage>19</fpage><lpage>25</lpage><pub-id pub-id-type="doi">10.1007/BF00236517</pub-id></element-citation></ref></ref-list></tp:taxon-treatment>
