# Supplementary material for: Life beneath the ice: jellyfish and ctenophores from the Ross Sea, Antarctica, with an image-based training set for machine learning
Source: Biodivers Data J. 2021 Aug 16;9:e69374. doi: 10.3897/BDJ.9.e69374 (PMC8382665; doi:10.3897/BDJ.9.e69374)
Supplement: XML Treatment for Leptomedusa sp. B [file BDJ.9.e69374-treatment5.xml]

<!DOCTYPE tp:taxon-treatment
  PUBLIC "-//TaxonX//DTD Taxonomic Treatment Publishing DTD v0 20100105//EN" "tax-treatment-NSO.dtd">
<tp:taxon-treatment xmlns:tp="http://www.plazi.org/taxpub"><tp:treatment-meta><mixed-citation publication-type="journal"><person-group><name><surname>Verhaegen</surname><given-names>Gerlien</given-names></name><name><surname>Cimoli</surname><given-names>Emiliano</given-names></name><name><surname>Lindsay</surname><given-names>Dhugal</given-names></name></person-group><article-title>Life beneath the ice: jellyfish and ctenophores from the Ross Sea, Antarctica, with an image-based training set for machine learning</article-title><source>Biodivers Data J</source><day>16</day><month>8</month><year>2021</year><volume>9</volume><pub-id pub-id-type="doi">10.3897/BDJ.9.e69374</pub-id></mixed-citation></tp:treatment-meta><tp:nomenclature><tp:taxon-name>
              <object-id xmlns:xlink="http://www.w3.org/1999/xlink" content-type="arpha" xlink:type="simple">F649419A-E6FF-5483-A401-8EAC31A7EAAD</object-id>
              <tp:taxon-name-part taxon-name-part-type="genus">Leptomedusa</tp:taxon-name-part>
              <tp:taxon-name-part taxon-name-part-type="undef-species">sp. B</tp:taxon-name-part>
            </tp:taxon-name><tp:taxon-authority>(Cosmetirella simplex sp. inc.)</tp:taxon-authority></tp:nomenclature><tp:treatment-sec sec-type="materials"><title>Materials</title><list list-type="alpha-lower" list-content="occurrences"><list-item><p><bold>Type status:</bold><named-content xmlns:xlink="http://www.w3.org/1999/xlink" content-type="dwc:typeStatus" xlink:type="simple">Other material</named-content>. <bold>Occurrence:</bold> individualID: <named-content xmlns:xlink="http://www.w3.org/1999/xlink" content-type="dwc:individualID" xlink:type="simple">MCMEC2019_Leptomedusa_sp_B_a</named-content>; lifeStage: <named-content xmlns:xlink="http://www.w3.org/1999/xlink" content-type="dwc:lifeStage" xlink:type="simple">adult</named-content>; associatedMedia: <named-content xmlns:xlink="http://www.w3.org/1999/xlink" content-type="dwc:associatedMedia" xlink:type="simple">https://youtu.be/hrufuPQ7F8U</named-content>; <bold>Taxon:</bold> kingdom: <named-content xmlns:xlink="http://www.w3.org/1999/xlink" content-type="dwc:kingdom" xlink:type="simple"><tp:taxon-name><tp:taxon-name-part taxon-name-part-type="kingdom">Animalia</tp:taxon-name-part></tp:taxon-name></named-content>; phylum: <named-content xmlns:xlink="http://www.w3.org/1999/xlink" content-type="dwc:phylum" xlink:type="simple"><tp:taxon-name><tp:taxon-name-part taxon-name-part-type="phylum">Cnidaria</tp:taxon-name-part></tp:taxon-name></named-content>; class: <named-content xmlns:xlink="http://www.w3.org/1999/xlink" content-type="dwc:class" xlink:type="simple"><tp:taxon-name><tp:taxon-name-part taxon-name-part-type="class">Hydrozoa</tp:taxon-name-part></tp:taxon-name></named-content>; order: <named-content xmlns:xlink="http://www.w3.org/1999/xlink" content-type="dwc:order" xlink:type="simple"><tp:taxon-name><tp:taxon-name-part taxon-name-part-type="order">Leptomedusae</tp:taxon-name-part></tp:taxon-name></named-content>; <bold>Location:</bold> continent: <named-content xmlns:xlink="http://www.w3.org/1999/xlink" content-type="dwc:continent" xlink:type="simple">Antarctica</named-content>; waterBody: <named-content xmlns:xlink="http://www.w3.org/1999/xlink" content-type="dwc:waterBody" xlink:type="simple">McMurdo Sound</named-content>; maximumDepthInMeters: <named-content xmlns:xlink="http://www.w3.org/1999/xlink" content-type="dwc:maximumDepthInMeters" xlink:type="simple">1</named-content>; decimalLatitude: <named-content xmlns:xlink="http://www.w3.org/1999/xlink" content-type="dwc:decimalLatitude" xlink:type="simple">-77.637</named-content>; decimalLongitude: <named-content xmlns:xlink="http://www.w3.org/1999/xlink" content-type="dwc:decimalLongitude" xlink:type="simple">166.401</named-content>; <bold>Identification:</bold> identifiedBy: <named-content xmlns:xlink="http://www.w3.org/1999/xlink" content-type="dwc:identifiedBy" xlink:type="simple">Dhugal Lindsay</named-content>; <bold>Event:</bold> samplingProtocol: <named-content xmlns:xlink="http://www.w3.org/1999/xlink" content-type="dwc:samplingProtocol" xlink:type="simple">Sony Alpha 7 III camera equipped with a FE 90mm F2.8 Macro G OSS lens</named-content>; eventDate: <named-content xmlns:xlink="http://www.w3.org/1999/xlink" content-type="dwc:eventDate" xlink:type="simple">2019-11-22</named-content>; <bold>Record Level:</bold> type: <named-content xmlns:xlink="http://www.w3.org/1999/xlink" content-type="dwc:type" xlink:type="simple">StillImage, Video</named-content>; language: <named-content xmlns:xlink="http://www.w3.org/1999/xlink" content-type="dwc:language" xlink:type="simple">en</named-content>; rightsHolder: <named-content xmlns:xlink="http://www.w3.org/1999/xlink" content-type="dwc:rightsHolder" xlink:type="simple">Emiliano Cimoli</named-content></p></list-item></list></tp:treatment-sec><tp:treatment-sec sec-type="Notes"><title>Notes</title><p><underline>Description of and comments on observed material:</underline> N = 1 in 2019 (Fig. <xref ref-type="fig" rid="F7048113">6</xref>). This medusa showed the typical characteristics of the order <tp:taxon-name><tp:taxon-name-part taxon-name-part-type="order">Leptomedusae</tp:taxon-name-part></tp:taxon-name>: flattened umbrella and gonads confined to the radial canals (<xref ref-type="bibr" rid="B7350403">Bouillon et al. 2006</xref>). The following families were excluded, based on the following observed diagnostic characters: only one manubrium (<tp:taxon-name><tp:taxon-name-part taxon-name-part-type="family">Sugiuridae</tp:taxon-name-part></tp:taxon-name>), presence of statocysts or cordyli (<tp:taxon-name><tp:taxon-name-part taxon-name-part-type="family">Orchistomidae</tp:taxon-name-part></tp:taxon-name>, <tp:taxon-name><tp:taxon-name-part taxon-name-part-type="family">Melicertidae</tp:taxon-name-part></tp:taxon-name> and <tp:taxon-name><tp:taxon-name-part taxon-name-part-type="family">Dipleurosomatidae</tp:taxon-name-part></tp:taxon-name>), gonads not extending on manubrium (<tp:taxon-name><tp:taxon-name-part taxon-name-part-type="family">Tiarannidae</tp:taxon-name-part></tp:taxon-name>). Transparent medusa, four radial canals; 28 tentacles, short and white, with the inside of tentacle bulb light orange; sometimes one rudimentary tentacle bulb between each pair of tentacles; gonads very thin and linear located on the lateral canals, ca. one third of the radial canals away from the bell margin and length ca. one fifth of the length of the radial canal. Diagnostic characters that could not be definitively verified for further classification of the medusa: distinction and structure of statocyst or cordyli, gastric peduncle and manubrium connection to sub-umbrella. It resembles <italic><tp:taxon-name><tp:taxon-name-part taxon-name-part-type="genus" reg="Cosmetirella">Cosmetirella</tp:taxon-name-part><tp:taxon-name-part taxon-name-part-type="species" reg="simplex">simplex</tp:taxon-name-part></tp:taxon-name></italic> Browne, 1910, which was described with 32 tentacles or more and which is currently regarded as synonymous with <italic><tp:taxon-name><tp:taxon-name-part taxon-name-part-type="genus" reg="Cosmetirella">Cosmetirella</tp:taxon-name-part><tp:taxon-name-part taxon-name-part-type="species" reg="davisii">davisii</tp:taxon-name-part></tp:taxon-name></italic> (Browne, 1902) [basionym <italic><tp:taxon-name><tp:taxon-name-part taxon-name-part-type="genus" reg="Tiaropsis">Tiaropsis</tp:taxon-name-part><tp:taxon-name-part taxon-name-part-type="species" reg="davisii">davisii</tp:taxon-name-part></tp:taxon-name></italic> Browne, 1902], which was described by <xref ref-type="bibr" rid="B7085965">Browne (1902)</xref> with about 80 tentacles around a 11 mm wide umbrella. When <xref ref-type="bibr" rid="B7085957">Kramp (1930)</xref> synonymised the species, he recognised a smaller growth form from the Antarctic with fewer (28-48) tentacles (i.e. <italic><tp:taxon-name><tp:taxon-name-part taxon-name-part-type="genus" reg="Cosmetirella">C.</tp:taxon-name-part><tp:taxon-name-part taxon-name-part-type="species" reg="simplex">simplex</tp:taxon-name-part></tp:taxon-name></italic>) and a larger form from the sub-Antarctic with more (56-150) tentacles (<italic><tp:taxon-name><tp:taxon-name-part taxon-name-part-type="genus" reg="Cosmetirella">C.</tp:taxon-name-part><tp:taxon-name-part taxon-name-part-type="species" reg="davisii">davisii</tp:taxon-name-part></tp:taxon-name></italic> + <italic><tp:taxon-name><tp:taxon-name-part taxon-name-part-type="genus" reg="Cosmetirella">C.</tp:taxon-name-part><tp:taxon-name-part taxon-name-part-type="species" reg="kerguelensis">kerguelensis</tp:taxon-name-part></tp:taxon-name></italic>). Until these forms can be definitively assigned to the same species using molecular techniques, we tentatively assign the present individual to <italic><tp:taxon-name><tp:taxon-name-part taxon-name-part-type="genus" reg="Cosmetirella">C.</tp:taxon-name-part><tp:taxon-name-part taxon-name-part-type="species" reg="simplex">simplex</tp:taxon-name-part></tp:taxon-name></italic>, noting that, although cirri apparently are not present, we were unable to count the number or observe the type of statocysts for a definitive species identification.</p></tp:treatment-sec><tp:treatment-sec><!--Section generated to contain objects referenced in tp:taxon-treatment.--><fig id="F7048113" position="float" orientation="portrait"><object-id xmlns:xlink="http://www.w3.org/1999/xlink" content-type="arpha" xlink:type="simple">CAF41919-C7AD-504F-82AD-8432A08C5D05</object-id><object-id xmlns:xlink="http://www.w3.org/1999/xlink" content-type="doi" xlink:type="simple">10.3897/BDJ.9.e69374.figure6</object-id><label>Figure 6.</label><caption><p><tp:taxon-name><tp:taxon-name-part taxon-name-part-type="genus" reg="Leptomedusa">Leptomedusa</tp:taxon-name-part></tp:taxon-name> species B (specimen MCMEC2019_Leptomedusa_sp_B_a) observed on 22/11/2019: oral view (A-B) and oral view when contracted (C). Abbreviation: g, gonad. Photos courtesy: E. Cimoli.</p></caption><graphic xmlns:xlink="http://www.w3.org/1999/xlink" xlink:href="bdj-09-e69374-g006.jpg" position="float" id="oo_538692.jpg" orientation="portrait" xlink:type="simple"><uri content-type="original_file" xlink:type="simple">https://binary.pensoft.net/fig/538692</uri></graphic></fig></tp:treatment-sec><ref-list><ref id="B7350403"><element-citation xmlns:xlink="http://www.w3.org/1999/xlink" publication-type="article" xlink:type="simple"><person-group person-group-type="author"><name name-style="western"><surname>Bouillon</surname><given-names>J</given-names></name><name name-style="western"><surname>Gravili</surname><given-names>C</given-names></name><name name-style="western"><surname>Pagès</surname><given-names>Francesc</given-names></name><name name-style="western"><surname>Gili</surname><given-names>J-M</given-names></name><name name-style="western"><surname>Boero</surname><given-names>F</given-names></name></person-group><year>2006</year><article-title>An introduction to <tp:taxon-name><tp:taxon-name-part taxon-name-part-type="class">Hydrozoa</tp:taxon-name-part></tp:taxon-name></article-title><source>Mémoires du Muséum national d'Histoire naturelle</source><volume>194</volume><fpage>1</fpage><lpage>591</lpage></element-citation></ref><ref id="B7085965"><element-citation xmlns:xlink="http://www.w3.org/1999/xlink" publication-type="article" xlink:type="simple"><person-group person-group-type="author"><name name-style="western"><surname>Browne</surname><given-names>Edward T</given-names></name></person-group><year>1902</year><article-title>XLVI. A preliminary report on Hydromedusae from the Falkland Islands</article-title><source>Journal of Natural History</source><volume>9</volume><issue>52</issue><fpage>272</fpage><lpage>284</lpage><pub-id pub-id-type="doi">10.1080/00222930208678586</pub-id></element-citation></ref><ref id="B7085957"><element-citation xmlns:xlink="http://www.w3.org/1999/xlink" publication-type="book" xlink:type="simple"><person-group person-group-type="author"><name name-style="western"><surname>Kramp</surname><given-names>Paul Lassenius</given-names></name></person-group><year>1930</year><source>Hydromedusae collected in the south-western part of the North Sea and in the eastern part of the Channel in 1903-1914</source><volume>43</volume><publisher-name>Musée Royal d'Histoire Naturelle de Belgique</publisher-name><size units="page">55</size></element-citation></ref></ref-list></tp:taxon-treatment>
