# Supplementary material for: Life beneath the ice: jellyfish and ctenophores from the Ross Sea, Antarctica, with an image-based training set for machine learning
Source: Biodivers Data J. 2021 Aug 16;9:e69374. doi: 10.3897/BDJ.9.e69374 (PMC8382665; doi:10.3897/BDJ.9.e69374)
Supplement: XML Treatment for Pyrostephos vanhoeffeni [file BDJ.9.e69374-treatment6.xml]

<!DOCTYPE tp:taxon-treatment
  PUBLIC "-//TaxonX//DTD Taxonomic Treatment Publishing DTD v0 20100105//EN" "tax-treatment-NSO.dtd">
<tp:taxon-treatment xmlns:tp="http://www.plazi.org/taxpub"><tp:treatment-meta><mixed-citation publication-type="journal"><person-group><name><surname>Verhaegen</surname><given-names>Gerlien</given-names></name><name><surname>Cimoli</surname><given-names>Emiliano</given-names></name><name><surname>Lindsay</surname><given-names>Dhugal</given-names></name></person-group><article-title>Life beneath the ice: jellyfish and ctenophores from the Ross Sea, Antarctica, with an image-based training set for machine learning</article-title><source>Biodivers Data J</source><day>16</day><month>8</month><year>2021</year><volume>9</volume><pub-id pub-id-type="doi">10.3897/BDJ.9.e69374</pub-id></mixed-citation></tp:treatment-meta><tp:nomenclature><tp:taxon-name>
              <object-id xmlns:xlink="http://www.w3.org/1999/xlink" content-type="arpha" xlink:type="simple">FE07A83C-DB7C-5162-8797-BC5A593B1624</object-id>
              <tp:taxon-name-part taxon-name-part-type="genus">Pyrostephos</tp:taxon-name-part>
              <tp:taxon-name-part taxon-name-part-type="species">vanhoeffeni</tp:taxon-name-part>
            </tp:taxon-name><tp:taxon-authority>Moser, 1925</tp:taxon-authority></tp:nomenclature><tp:treatment-sec sec-type="materials"><title>Materials</title><list list-type="alpha-lower" list-content="occurrences"><list-item><p><bold>Type status:</bold><named-content xmlns:xlink="http://www.w3.org/1999/xlink" content-type="dwc:typeStatus" xlink:type="simple">Other material</named-content>. <bold>Occurrence:</bold> individualID: <named-content xmlns:xlink="http://www.w3.org/1999/xlink" content-type="dwc:individualID" xlink:type="simple">MCMEC2019_Pyrostephos_vanhoeffeni_a</named-content>; lifeStage: <named-content xmlns:xlink="http://www.w3.org/1999/xlink" content-type="dwc:lifeStage" xlink:type="simple">adult</named-content>; associatedMedia: <named-content xmlns:xlink="http://www.w3.org/1999/xlink" content-type="dwc:associatedMedia" xlink:type="simple">"http://morphobank.org/permalink/?P3993", "https://youtu.be/R5E_HAW49DM", "https://youtu.be/o0XGpFavjyo", "https://youtu.be/QAADM0MERIo", "https://youtu.be/zEA6-7-qcYI", "https://youtu.be/SbuAA2nEVnU"</named-content>; <bold>Taxon:</bold> scientificName: <named-content xmlns:xlink="http://www.w3.org/1999/xlink" content-type="dwc:scientificName" xlink:type="simple"><tp:taxon-name><tp:taxon-name-part taxon-name-part-type="genus" reg="Pyrostephos">Pyrostephos</tp:taxon-name-part><tp:taxon-name-part taxon-name-part-type="species" reg="vanhoeffeni">vanhoeffeni</tp:taxon-name-part></tp:taxon-name></named-content>; kingdom: <named-content xmlns:xlink="http://www.w3.org/1999/xlink" content-type="dwc:kingdom" xlink:type="simple"><tp:taxon-name><tp:taxon-name-part taxon-name-part-type="kingdom">Animalia</tp:taxon-name-part></tp:taxon-name></named-content>; phylum: <named-content xmlns:xlink="http://www.w3.org/1999/xlink" content-type="dwc:phylum" xlink:type="simple"><tp:taxon-name><tp:taxon-name-part taxon-name-part-type="phylum">Cnidaria</tp:taxon-name-part></tp:taxon-name></named-content>; class: <named-content xmlns:xlink="http://www.w3.org/1999/xlink" content-type="dwc:class" xlink:type="simple"><tp:taxon-name><tp:taxon-name-part taxon-name-part-type="class">Hydrozoa</tp:taxon-name-part></tp:taxon-name></named-content>; order: <named-content xmlns:xlink="http://www.w3.org/1999/xlink" content-type="dwc:order" xlink:type="simple"><tp:taxon-name><tp:taxon-name-part taxon-name-part-type="order">Siphonophorae</tp:taxon-name-part></tp:taxon-name></named-content>; family: <named-content xmlns:xlink="http://www.w3.org/1999/xlink" content-type="dwc:family" xlink:type="simple"><tp:taxon-name><tp:taxon-name-part taxon-name-part-type="family">Pyrostephidae</tp:taxon-name-part></tp:taxon-name></named-content>; genus: <named-content xmlns:xlink="http://www.w3.org/1999/xlink" content-type="dwc:genus" xlink:type="simple"><tp:taxon-name><tp:taxon-name-part taxon-name-part-type="genus">Pyrostephos</tp:taxon-name-part></tp:taxon-name></named-content>; <bold>Location:</bold> continent: <named-content xmlns:xlink="http://www.w3.org/1999/xlink" content-type="dwc:continent" xlink:type="simple">Antarctica</named-content>; waterBody: <named-content xmlns:xlink="http://www.w3.org/1999/xlink" content-type="dwc:waterBody" xlink:type="simple">McMurdo Sound</named-content>; maximumDepthInMeters: <named-content xmlns:xlink="http://www.w3.org/1999/xlink" content-type="dwc:maximumDepthInMeters" xlink:type="simple">1</named-content>; decimalLatitude: <named-content xmlns:xlink="http://www.w3.org/1999/xlink" content-type="dwc:decimalLatitude" xlink:type="simple">-77.637</named-content>; decimalLongitude: <named-content xmlns:xlink="http://www.w3.org/1999/xlink" content-type="dwc:decimalLongitude" xlink:type="simple">166.401</named-content>; <bold>Identification:</bold> identifiedBy: <named-content xmlns:xlink="http://www.w3.org/1999/xlink" content-type="dwc:identifiedBy" xlink:type="simple">Dhugal Lindsay</named-content>; <bold>Event:</bold> samplingProtocol: <named-content xmlns:xlink="http://www.w3.org/1999/xlink" content-type="dwc:samplingProtocol" xlink:type="simple">Sony Alpha 7 III camera equipped with a FE 90mm F2.8 Macro G OSS lens</named-content>; eventDate: <named-content xmlns:xlink="http://www.w3.org/1999/xlink" content-type="dwc:eventDate" xlink:type="simple">2019-11-25</named-content>; <bold>Record Level:</bold> type: <named-content xmlns:xlink="http://www.w3.org/1999/xlink" content-type="dwc:type" xlink:type="simple">StillImage, Video</named-content>; language: <named-content xmlns:xlink="http://www.w3.org/1999/xlink" content-type="dwc:language" xlink:type="simple">en</named-content>; rightsHolder: <named-content xmlns:xlink="http://www.w3.org/1999/xlink" content-type="dwc:rightsHolder" xlink:type="simple">Emiliano Cimoli</named-content></p></list-item><list-item><p><bold>Type status:</bold><named-content xmlns:xlink="http://www.w3.org/1999/xlink" content-type="dwc:typeStatus" xlink:type="simple">Other material</named-content>. <bold>Occurrence:</bold> individualID: <named-content xmlns:xlink="http://www.w3.org/1999/xlink" content-type="dwc:individualID" xlink:type="simple">MCMEC2019_Pyrostephos_vanhoeffeni_b</named-content>; lifeStage: <named-content xmlns:xlink="http://www.w3.org/1999/xlink" content-type="dwc:lifeStage" xlink:type="simple">adult</named-content>; associatedMedia: <named-content xmlns:xlink="http://www.w3.org/1999/xlink" content-type="dwc:associatedMedia" xlink:type="simple">"http://morphobank.org/permalink/?P3993", "https://youtu.be/tW2Ko92f3Bo", "https://youtu.be/2rrQCybEg0Q", "https://youtu.be/G9tev_gdUvQ", "https://youtu.be/NfJjKBRh5Hs", "https://youtu.be/1-aLzxLpzWs", "https://youtu.be/HnaIASH9yM0", "https://youtu.be/OSTJ3ldg63w", "https://youtu.be/d7OPyXn64g4", "https://youtu.be/YE50FZg8mpU", "https://youtu.be/csUoJl5Mapc", "https://youtu.be/uc6cP0YSrwc"</named-content>; <bold>Taxon:</bold> scientificName: <named-content xmlns:xlink="http://www.w3.org/1999/xlink" content-type="dwc:scientificName" xlink:type="simple"><tp:taxon-name><tp:taxon-name-part taxon-name-part-type="genus" reg="Pyrostephos">Pyrostephos</tp:taxon-name-part><tp:taxon-name-part taxon-name-part-type="species" reg="vanhoeffeni">vanhoeffeni</tp:taxon-name-part></tp:taxon-name></named-content>; kingdom: <named-content xmlns:xlink="http://www.w3.org/1999/xlink" content-type="dwc:kingdom" xlink:type="simple"><tp:taxon-name><tp:taxon-name-part taxon-name-part-type="kingdom">Animalia</tp:taxon-name-part></tp:taxon-name></named-content>; phylum: <named-content xmlns:xlink="http://www.w3.org/1999/xlink" content-type="dwc:phylum" xlink:type="simple"><tp:taxon-name><tp:taxon-name-part taxon-name-part-type="phylum">Cnidaria</tp:taxon-name-part></tp:taxon-name></named-content>; class: <named-content xmlns:xlink="http://www.w3.org/1999/xlink" content-type="dwc:class" xlink:type="simple"><tp:taxon-name><tp:taxon-name-part taxon-name-part-type="class">Hydrozoa</tp:taxon-name-part></tp:taxon-name></named-content>; order: <named-content xmlns:xlink="http://www.w3.org/1999/xlink" content-type="dwc:order" xlink:type="simple"><tp:taxon-name><tp:taxon-name-part taxon-name-part-type="order">Siphonophorae</tp:taxon-name-part></tp:taxon-name></named-content>; family: <named-content xmlns:xlink="http://www.w3.org/1999/xlink" content-type="dwc:family" xlink:type="simple"><tp:taxon-name><tp:taxon-name-part taxon-name-part-type="family">Pyrostephidae</tp:taxon-name-part></tp:taxon-name></named-content>; genus: <named-content xmlns:xlink="http://www.w3.org/1999/xlink" content-type="dwc:genus" xlink:type="simple"><tp:taxon-name><tp:taxon-name-part taxon-name-part-type="genus">Pyrostephos</tp:taxon-name-part></tp:taxon-name></named-content>; <bold>Location:</bold> continent: <named-content xmlns:xlink="http://www.w3.org/1999/xlink" content-type="dwc:continent" xlink:type="simple">Antarctica</named-content>; waterBody: <named-content xmlns:xlink="http://www.w3.org/1999/xlink" content-type="dwc:waterBody" xlink:type="simple">McMurdo Sound</named-content>; maximumDepthInMeters: <named-content xmlns:xlink="http://www.w3.org/1999/xlink" content-type="dwc:maximumDepthInMeters" xlink:type="simple">1</named-content>; decimalLatitude: <named-content xmlns:xlink="http://www.w3.org/1999/xlink" content-type="dwc:decimalLatitude" xlink:type="simple">-77.637</named-content>; decimalLongitude: <named-content xmlns:xlink="http://www.w3.org/1999/xlink" content-type="dwc:decimalLongitude" xlink:type="simple">166.401</named-content>; <bold>Identification:</bold> identifiedBy: <named-content xmlns:xlink="http://www.w3.org/1999/xlink" content-type="dwc:identifiedBy" xlink:type="simple">Dhugal Lindsay</named-content>; <bold>Event:</bold> samplingProtocol: <named-content xmlns:xlink="http://www.w3.org/1999/xlink" content-type="dwc:samplingProtocol" xlink:type="simple">Sony Alpha 7 III camera equipped with a FE 90mm F2.8 Macro G OSS lens</named-content>; eventDate: <named-content xmlns:xlink="http://www.w3.org/1999/xlink" content-type="dwc:eventDate" xlink:type="simple">2018-11-29</named-content>; <bold>Record Level:</bold> type: <named-content xmlns:xlink="http://www.w3.org/1999/xlink" content-type="dwc:type" xlink:type="simple">StillImage, Video</named-content>; language: <named-content xmlns:xlink="http://www.w3.org/1999/xlink" content-type="dwc:language" xlink:type="simple">en</named-content>; rightsHolder: <named-content xmlns:xlink="http://www.w3.org/1999/xlink" content-type="dwc:rightsHolder" xlink:type="simple">Emiliano Cimoli</named-content></p></list-item></list></tp:treatment-sec><tp:treatment-sec sec-type="Distribution"><title>Distribution</title><p>Antarctica: Ross Sea from under the ice (<xref ref-type="bibr" rid="B7049511">Totton 1965</xref>), from the Antarctic convergence to the south of the Bellingshausen and Weddell Seas (<xref ref-type="bibr" rid="B7048876">Mackintosh 1934</xref>), Croker Passage in the Antarctica Peninsula (<xref ref-type="bibr" rid="B7048607">Hopkins 1985</xref>, <xref ref-type="bibr" rid="B7049409">Panasiuk-Chodnicka et al. 2014</xref>, <xref ref-type="bibr" rid="B7048269">Panasiuk-Chodnicka and Żmijewska 2010</xref>), Drake Passage (<xref ref-type="bibr" rid="B7048423">Panasiuk et al. 2018</xref>), South Georgia Island (<xref ref-type="bibr" rid="B7049368">Alvariño 1981</xref>, <xref ref-type="bibr" rid="B7048677">Hardy and Gunther 1935</xref>), Weddell Sea (<xref ref-type="bibr" rid="B7049271">Pagès and Kurbjeweit 1994</xref>, <xref ref-type="bibr" rid="B7049573">Pagès and Schnack-Schiel 1996</xref>, <xref ref-type="bibr" rid="B7048950">Pagès et al. 1994</xref>, <xref ref-type="bibr" rid="B7048423">Panasiuk et al. 2018</xref>, <xref ref-type="bibr" rid="B7048306">Pugh et al. 1997</xref>), Falkland Islands (<xref ref-type="bibr" rid="B7049368">Alvariño 1981</xref>), Lützow-Holm Bay (<xref ref-type="bibr" rid="B7048342">Toda et al. 2010</xref>), Gauss Station (<xref ref-type="bibr" rid="B7050021">Moser 1925</xref>), D’Urville Sea (<xref ref-type="bibr" rid="B7049467">Grossmann 2010</xref>, <xref ref-type="bibr" rid="B7048558">Toda et al. 2014</xref>), Cosmonaut and Cooperation Seas (<xref ref-type="bibr" rid="B7048193">Margulis 1992</xref>), off the southern Victoria Land coast (<named-content xmlns:xlink="http://www.w3.org/1999/xlink" content-type="dwc:verbatimCoordinates" xlink:type="simple">71°2’S, 166°24’E</named-content>) (<xref ref-type="bibr" rid="B7350301">Alvarino et al. 1990</xref>), east Antarctic (90°E) (<xref ref-type="bibr" rid="B7049511">Totton 1965</xref>); north of the Antarctic Convergence (<named-content xmlns:xlink="http://www.w3.org/1999/xlink" content-type="dwc:verbatimCoordinates" xlink:type="simple">54°6’S, 119°54’W</named-content>) (<xref ref-type="bibr" rid="B7350301">Alvarino et al. 1990</xref>); Southern Chilean Fjords (<xref ref-type="bibr" rid="B7049489">Palma 2006</xref>); South Atlantic Ocean (<xref ref-type="bibr" rid="B7048423">Panasiuk et al. 2018</xref>), Argentina continental shelf (<xref ref-type="bibr" rid="B7049475">Araujo et al. 2013</xref>) and San Matias Gulf (<xref ref-type="bibr" rid="B7049232">Guerrero et al. 2013</xref>); New Zealand (<xref ref-type="bibr" rid="B7048802">Cairns et al. 2009</xref>).</p></tp:treatment-sec><tp:treatment-sec sec-type="Notes"><title>Notes</title><p><underline>Original description after</underline><xref ref-type="bibr" rid="B7050021">Moser (1925)</xref><underline>(</underline>Fig. <xref ref-type="fig" rid="F7048117">7</xref><underline>A-B):</underline> The original description is convoluted with much misapplied terminology, which was clarified and represented by <xref ref-type="bibr" rid="B7049511">Totton (1965)</xref>, whose description we present below. Syntypes locality: Gauss Station (66.03°S, 89.63°E), Antarctica.</p><p><underline>Description after</underline><xref ref-type="bibr" rid="B7049511">Totton (1965)</xref><underline>of specimens at longitude 90°E, just off the Antarctic continent and from the Ross Sea from under the ice:</underline> we updated the terminology to describe <tp:taxon-name><tp:taxon-name-part taxon-name-part-type="order">Siphonophorae</tp:taxon-name-part></tp:taxon-name> as in <xref ref-type="bibr" rid="B7049564">Pugh (2019)</xref>. <bold>Pneumatophore</bold>: apex not pigmented. <bold>Nectosome</bold>: relatively long, two rows of nectophores. <bold>Nectophores</bold>: minimum 20 mm in length, carried on narrow muscular lamellae, which are inserted into a long bow-shaped mantle (i.e. “pallial”) canal that lies in a groove on the pedicular side (i.e. “adaxial side” in original description) of the nectophore. The pedicular canal (i.e. “adaxial canal”) bifurcates almost at once to form the upper (i.e. “dorsal”) and lower (i.e. “ventral”) radial canals. The two lateral radial canals arise separately from the upper canal and take an outward and ascending course on the pedicular nectosac-wall to cross over on to the lateral wall of the same. Here, each form first a small downward loop and then the main downward, lateral loop. After crossing under a fold in the lateral wall, each makes a final downward loop to run to the circular canal round the ostium. The lower radial canal is generally straight, but may have a few small bends. The upper canal usually has three or four more marked bends on the upper part of the nectosac. Nectosac has inpushing of the proximal (i.e. adaxial) side of its median part, absence of musculature from the median wall part similar to <italic><tp:taxon-name><tp:taxon-name-part taxon-name-part-type="genus" reg="Bargmannia">Bargmannia</tp:taxon-name-part></tp:taxon-name></italic> spp. or <italic><tp:taxon-name><tp:taxon-name-part taxon-name-part-type="genus" reg="Marrus">Marrus</tp:taxon-name-part></tp:taxon-name></italic> spp. <bold>Siphosome</bold>: dioecious (single-sexed), gonophores budding from one another to form small bunches, with male gonophores sausage shaped (size at maturity 1.3 × 0.5 mm) or female gonophores ovoid (0.5 mm in diameter), containing three to five eggs arranged meridionally and giving external appearance of the seams of a football. Continuous ventral line of budding gastrozooids (on the unsegmented stem), with young gastrozooids having an almost cylindrical basigaster and a conventional tentacle arising from a point very close to the junction of the basigaster with the pedicel (or pedicle). Mature gastrozooids (15 × 2 mm) spindle-shaped, consisting of three sections: the basigaster, the main stomach and a proboscis. Endodermal wall of the stomach vacuolated and consisting of four main types of cells. Each vacuole (ca. 0.07 mm in diameter) surrounded by 4-5 smaller more irregular vacuolated cells and forming transparent patches visible through the stomach wall. Small darker conical-shaped secretory cells (smaller than the large vacuoles) present in endoderm, located at the intersection of several cell boundaries, with their hemispherical surfaces projecting into the lumen of the gastrozooid and carrying stiff cilia (ca. 0.01 mm in length), similar to those described in the palpons of <italic><tp:taxon-name><tp:taxon-name-part taxon-name-part-type="genus" reg="Apolemia">Apolemia</tp:taxon-name-part></tp:taxon-name></italic> by <xref ref-type="bibr" rid="B7049613">Willem (1894)</xref>. Tentilla, up to 50 per tentacle. Hypertrophy of axial canal develops thickened mesogloeal walls and appears to form the extensile part of the cnidobattery, which has not been noted in any other species. It probably acts as an extensor on activation of the mechanism when the proximal end of the cnidoband breaks away from the pedicel and the whole cnidoband turns end to end and is flung on to the prey. In an early growth stage, the axial canal of a tentillum runs uniformly from the tentacle axis to the tip of the straight and short terminal filament. From the proximal end of this terminal filament, a diverticular canal of the axial canal runs back towards the pedicel alongside the proximal part of the axial canal. The epidermis on the opposite side to the axial canal of this diverticular canal forms the cnidoband. As growth proceeds, the lumen of the diverticular canal that lies under the cnidoband, comes to exceed the diameter of the axial canal and forms the cavity of the saccus. Five to seven lateral ovoid nematocysts (0.28 × 0.04 mm), located at the base of the tentillum’s saccus (i.e. "cnidosac"), which do not enter the wall of the saccus through the pedicel until the terminal filament, still in its straight uncoiled condition, reaches almost 0.5 mm in length. These nematocysts contain a large central structure which is probably the shaft with spines. The bracts (after <xref ref-type="bibr" rid="B7050021">Moser 1925</xref>) up to 23 × 14 mm in size, very thick, flat underneath, convex above,and proximally coming to a long point much broadened distally and irregularly toothed. The bracteal canal is slender, drawn out and ends some distance from the distal end, the latter seems to be three pointed. In early growth stages, a shallow horizontal pocket is found on the upper side between the lateral pair of points. The palpons (i.e. oleocysts) seem to be arranged at the dorsal edges of the ventral tract of siphosomal appendages, as if to buoy up the stem. <bold>Colour</bold>: stem orange in adults, vermilion in juveniles; nectophores wine red in adults, pink in juveniles; ostia carmine; gastrozooids golden red with fiery red mouth; cnidosacs fiery red.</p><p><underline>Description of and comments on observed material (</underline>Fig. <xref ref-type="fig" rid="F7048117">7</xref><underline>C-H):</underline> N = 3 in 2018, N = 4 in 2019. <bold>Pneumatophore</bold>: non-retractable transparent tube (Fig. <xref ref-type="fig" rid="F7048117">7</xref>F). <bold>Nectosome</bold>: up to 12 pairs of nectophores (Fig. <xref ref-type="fig" rid="F7048117">7</xref>C), lacking axial wings. A colony was observed jetting backwards (<ext-link xmlns:xlink="http://www.w3.org/1999/xlink" ext-link-type="uri" xlink:href="https://youtu.be/YE50FZg8mpU" xlink:type="simple">https://youtu.be/YE50FZg8mpU</ext-link>, <ext-link xmlns:xlink="http://www.w3.org/1999/xlink" ext-link-type="uri" xlink:href="https://youtu.be/uc6cP0YSrwc" xlink:type="simple">https://youtu.be/uc6cP0YSrwc</ext-link>) by angling the ostial velum of the nectophores to deflect extruded water anteriorally (Fig. <xref ref-type="fig" rid="F7048117">7</xref>E). A similar velum alteration during forward and reverse swimming was previously observed in the physonect <italic><tp:taxon-name><tp:taxon-name-part taxon-name-part-type="genus" reg="Nanomia">Nanomia</tp:taxon-name-part><tp:taxon-name-part taxon-name-part-type="species" reg="bijuga">bijuga</tp:taxon-name-part></tp:taxon-name></italic> (<xref ref-type="bibr" rid="B7341298">Mackie 1964</xref>, <xref ref-type="bibr" rid="B7341307">Costello et al. 2015</xref>). Ostium colourless (Fig. <xref ref-type="fig" rid="F7048117">7</xref>D). <bold>Siphosome</bold> (Fig. <xref ref-type="fig" rid="F7048117">7</xref>G-H): gastrozooids elongated, transparent and pink, oleocysts spherical to fusiform, oleocyst cavity transparent and bright red, the colour red being the brightest at the stem end of the oleocyst. Distal ridges of the bracts appear to be lined with nematocysts. Tentacles either contracted between the bracts or hanging down the siphosome with numerous white tentilla per tentacle. The number of pairs of nectophores vs. the minimum number of cormidia were counted for four individuals: 3p/31, 10p/27, 8p/12 and 12p/45.</p></tp:treatment-sec><tp:treatment-sec><!--Section generated to contain objects referenced in tp:taxon-treatment.--><fig id="F7048117" position="float" orientation="portrait"><object-id xmlns:xlink="http://www.w3.org/1999/xlink" content-type="arpha" xlink:type="simple">395808D1-4E30-59D2-9620-FD0F6B98C1E3</object-id><object-id xmlns:xlink="http://www.w3.org/1999/xlink" content-type="doi" xlink:type="simple">10.3897/BDJ.9.e69374.figure7</object-id><label>Figure 7.</label><caption><p><italic><tp:taxon-name><tp:taxon-name-part taxon-name-part-type="genus" reg="Pyrostephos">Pyrostephos</tp:taxon-name-part><tp:taxon-name-part taxon-name-part-type="species" reg="vanhoeffeni">vanhoeffeni</tp:taxon-name-part></tp:taxon-name></italic>. Drawing from the original account by <xref ref-type="bibr" rid="B7050021">Moser (1925)</xref> of a juvenile specimen (length ca. 25 mm) missing the pneumatophore and distal end (A) and a piece (length 6 mm) of another specimen including the nectosome with pneumatophore, but missing nectophores and a part of the siphosome (B), from Gauss Station, Antarctica. C-F. Specimen MCMEC2019_Pyrostephos_vanhoeffeni_b observed on 29/11/2019: whole specimen (C), apex nectosome (D), part of nectosome when contracting (E) and pneumatophore (F). G-H. Siphosome of specimen MCMEC2019_Pyrostephos_vanhoeffeni_a observed on 25/11/2019. Abbreviations: g., gastrozooids; nc., nectophore; ne., nematocysts; os., ostium; os. v., ostial velum; ol., oleocyst; pn., pneumatophore; s. b. z., siphosomal budding zone; t, tentacles. C-H photos courtesy: E. Cimoli.</p></caption><graphic xmlns:xlink="http://www.w3.org/1999/xlink" xlink:href="bdj-09-e69374-g007.jpg" position="float" id="oo_542762.jpg" orientation="portrait" xlink:type="simple"><uri content-type="original_file" xlink:type="simple">https://binary.pensoft.net/fig/542762</uri></graphic></fig></tp:treatment-sec><ref-list><ref id="B7049511"><element-citation xmlns:xlink="http://www.w3.org/1999/xlink" publication-type="book" xlink:type="simple"><person-group person-group-type="author"><name name-style="western"><surname>Totton</surname><given-names>A K</given-names></name></person-group><year>1965</year><source>A synopsis of the <tp:taxon-name><tp:taxon-name-part taxon-name-part-type="order">Siphonophora</tp:taxon-name-part></tp:taxon-name></source><publisher-name>British Museum (Natural History)</publisher-name><publisher-loc>London</publisher-loc><size units="page">230</size><pub-id pub-id-type="doi">10.1542/peds.2011-2107C</pub-id></element-citation></ref><ref id="B7048876"><element-citation xmlns:xlink="http://www.w3.org/1999/xlink" publication-type="article" xlink:type="simple"><person-group person-group-type="author"><name name-style="western"><surname>Mackintosh</surname><given-names>Neil Alison</given-names></name></person-group><year>1934</year><article-title>Distribution of the Macroplankton in the Atlantic Sector of the Antarctic</article-title><source>Discovery Reports</source><volume>9</volume><fpage>65</fpage><lpage>160</lpage></element-citation></ref><ref id="B7048607"><element-citation xmlns:xlink="http://www.w3.org/1999/xlink" publication-type="article" xlink:type="simple"><person-group person-group-type="author"><name name-style="western"><surname>Hopkins</surname><given-names>T. L.</given-names></name></person-group><year>1985</year><article-title>The Zooplankton community of Croker Passage, Antarctic Peninsula</article-title><source>Polar Biology</source><volume>4</volume><issue>3</issue><fpage>161</fpage><lpage>170</lpage><pub-id pub-id-type="doi">10.1007/BF00263879</pub-id></element-citation></ref><ref id="B7049409"><element-citation xmlns:xlink="http://www.w3.org/1999/xlink" publication-type="article" xlink:type="simple"><person-group person-group-type="author"><name name-style="western"><surname>Panasiuk-Chodnicka</surname><given-names>Anna A.</given-names></name><name name-style="western"><surname>Zmijewska</surname><given-names>Maria I.</given-names></name><name name-style="western"><surname>Mańko</surname><given-names>Maciej</given-names></name></person-group><year>2014</year><article-title>Vertical migration of <tp:taxon-name><tp:taxon-name-part taxon-name-part-type="order">siphonophora</tp:taxon-name-part></tp:taxon-name> (<tp:taxon-name><tp:taxon-name-part taxon-name-part-type="phylum">cnidaria</tp:taxon-name-part></tp:taxon-name>) and their productivity in the Croker Passage, the Antarctic</article-title><source>Polish Polar Research</source><volume>35</volume><issue>1</issue><fpage>115</fpage><lpage>131</lpage><pub-id pub-id-type="doi">10.2478/popore-2014-0007</pub-id></element-citation></ref><ref id="B7048269"><element-citation xmlns:xlink="http://www.w3.org/1999/xlink" publication-type="article" xlink:type="simple"><person-group person-group-type="author"><name name-style="western"><surname>Panasiuk-Chodnicka</surname><given-names>Anna A.</given-names></name><name name-style="western"><surname>Żmijewska</surname><given-names>Maria I.</given-names></name></person-group><year>2010</year><article-title><tp:taxon-name><tp:taxon-name-part taxon-name-part-type="phylum">Cnidaria</tp:taxon-name-part></tp:taxon-name> from the Croker Passage (Antarctic Peninsula) with a special focus on <tp:taxon-name><tp:taxon-name-part taxon-name-part-type="order">Siphonophorae</tp:taxon-name-part></tp:taxon-name></article-title><source>Polar Biology</source><volume>33</volume><issue>8</issue><fpage>1131</fpage><lpage>1143</lpage><pub-id pub-id-type="doi">10.1007/s00300-010-0802-3</pub-id></element-citation></ref><ref id="B7048423"><element-citation xmlns:xlink="http://www.w3.org/1999/xlink" publication-type="article" xlink:type="simple"><person-group person-group-type="author"><name name-style="western"><surname>Panasiuk</surname><given-names>Anna</given-names></name><name name-style="western"><surname>Jazdzewska</surname><given-names>Anna</given-names></name><name name-style="western"><surname>Słomska</surname><given-names>Angelika</given-names></name><name name-style="western"><surname>Irzycka</surname><given-names>Marta</given-names></name><name name-style="western"><surname>Wawrzynek</surname><given-names>Justyna</given-names></name></person-group><year>2018</year><article-title>Genetic identity of two physonect siphonophores from Southern Ocean waters-the enigmatic taxon <italic><tp:taxon-name><tp:taxon-name-part taxon-name-part-type="genus" reg="Mica">Mica</tp:taxon-name-part><tp:taxon-name-part taxon-name-part-type="species" reg="micula">micula</tp:taxon-name-part></tp:taxon-name></italic> and <italic><tp:taxon-name><tp:taxon-name-part taxon-name-part-type="genus" reg="Pyrostephos">Pyrostephos</tp:taxon-name-part><tp:taxon-name-part taxon-name-part-type="species" reg="vanhoeffeni">vanhoeffeni</tp:taxon-name-part></tp:taxon-name></italic></article-title><source>Journal of the Marine Biological Association of the United Kingdom</source><volume>99</volume><issue>2</issue><fpage>303</fpage><lpage>310</lpage><pub-id pub-id-type="doi">10.1017/S0025315418000218</pub-id></element-citation></ref><ref id="B7049368"><element-citation xmlns:xlink="http://www.w3.org/1999/xlink" publication-type="chapter" xlink:type="simple"><person-group person-group-type="author"><name name-style="western"><surname>Alvariño</surname><given-names>A.</given-names></name></person-group><year>1981</year><chapter-title><tp:taxon-name><tp:taxon-name-part taxon-name-part-type="order">Siphonophorae</tp:taxon-name-part></tp:taxon-name>.</chapter-title><person-group person-group-type="editor"><name name-style="western"><surname>Plata</surname><given-names>Instituto Nacional de Investigación y Desarrollo Pesquero Mar del</given-names></name></person-group><source>Atlas del zooplancton del Atlántico Sudoccidental y métodos de trabajo con el zooplancton marino</source><size units="page">58</size></element-citation></ref><ref id="B7048677"><element-citation xmlns:xlink="http://www.w3.org/1999/xlink" publication-type="article" xlink:type="simple"><person-group person-group-type="author"><name name-style="western"><surname>Hardy</surname><given-names>Alister Clavering</given-names></name><name name-style="western"><surname>Gunther</surname><given-names>E R</given-names></name></person-group><year>1935</year><article-title>The plankton of the South Georgia whaling grounds and adjacent waters, 1926-1932</article-title><source>Discovery Reports</source><volume>11</volume><fpage>1</fpage><lpage>456</lpage></element-citation></ref><ref id="B7049271"><element-citation xmlns:xlink="http://www.w3.org/1999/xlink" publication-type="article" xlink:type="simple"><person-group person-group-type="author"><name name-style="western"><surname>Pagès</surname><given-names>F.</given-names></name><name name-style="western"><surname>Kurbjeweit</surname><given-names>F.</given-names></name></person-group><year>1994</year><article-title>Vertical distribution and abundance of mesoplanktonic medusae and siphonophores from the Weddell Sea, Antarctica</article-title><source>Polar Biology</source><volume>14</volume><issue>4</issue><fpage>243</fpage><lpage>251</lpage><pub-id pub-id-type="doi">10.1007/BF00239172</pub-id></element-citation></ref><ref id="B7049573"><element-citation xmlns:xlink="http://www.w3.org/1999/xlink" publication-type="article" xlink:type="simple"><person-group person-group-type="author"><name name-style="western"><surname>Pagès</surname><given-names>Francesc</given-names></name><name name-style="western"><surname>Schnack-Schiel</surname><given-names>Sigrid B.</given-names></name></person-group><year>1996</year><article-title>Distribution patterns of the mesozooplankton, principally siphonophores and medusae, in the vicinity of the Antarctic Slope Front (eastern Weddell Sea)</article-title><source>Journal of Marine Systems</source><volume>9</volume><issue>3-4</issue><fpage>231</fpage><lpage>248</lpage><pub-id pub-id-type="doi">10.1016/S0924-7963(96)00047-4</pub-id></element-citation></ref><ref id="B7048950"><element-citation xmlns:xlink="http://www.w3.org/1999/xlink" publication-type="article" xlink:type="simple"><person-group person-group-type="author"><name name-style="western"><surname>Pagès</surname><given-names>Francesc</given-names></name><name name-style="western"><surname>Pugh</surname><given-names>P. R.</given-names></name><name name-style="western"><surname>Gili</surname><given-names>J. M.</given-names></name></person-group><year>1994</year><article-title>Macro and megaplanktonic cnidarians collected in the eastern part of the weddell gyre during summer 1979</article-title><source>Journal of the Marine Biological Association of the United Kingdom</source><volume>74</volume><issue>4</issue><fpage>873</fpage><lpage>894</lpage><pub-id pub-id-type="doi">10.1017/s0025315400090111</pub-id></element-citation></ref><ref id="B7048306"><element-citation xmlns:xlink="http://www.w3.org/1999/xlink" publication-type="article" xlink:type="simple"><person-group person-group-type="author"><name name-style="western"><surname>Pugh</surname><given-names>P. R.</given-names></name><name name-style="western"><surname>Pages</surname><given-names>F.</given-names></name><name name-style="western"><surname>Boorman</surname><given-names>B.</given-names></name></person-group><year>1997</year><article-title>Vertical distribution and abundance of pelagic cnidarians in the Eastern Weddell Sea, Antarctica</article-title><source>Journal of the Marine Biological Association of the United Kingdom</source><volume>77</volume><issue>2</issue><fpage>341</fpage><lpage>360</lpage><pub-id pub-id-type="doi">10.1017/s002531540007171x</pub-id></element-citation></ref><ref id="B7048342"><element-citation xmlns:xlink="http://www.w3.org/1999/xlink" publication-type="article" xlink:type="simple"><person-group person-group-type="author"><name name-style="western"><surname>Toda</surname><given-names>R.</given-names></name><name name-style="western"><surname>Moteki</surname><given-names>M.</given-names></name><name name-style="western"><surname>Ono</surname><given-names>A.</given-names></name><name name-style="western"><surname>Horimoto</surname><given-names>N.</given-names></name><name name-style="western"><surname>Tanaka</surname><given-names>Y.</given-names></name><name name-style="western"><surname>Ishimaru</surname><given-names>T.</given-names></name></person-group><year>2010</year><article-title>Structure of the pelagic cnidarian community in Lützow-Holm Bay in the Indian sector of the Southern Ocean</article-title><source>Polar Science</source><volume>4</volume><issue>2</issue><fpage>387</fpage><lpage>404</lpage><pub-id pub-id-type="doi">10.1016/j.polar.2010.05.007</pub-id></element-citation></ref><ref id="B7050021"><element-citation xmlns:xlink="http://www.w3.org/1999/xlink" publication-type="article" xlink:type="simple"><person-group person-group-type="author"><name name-style="western"><surname>Moser</surname><given-names>F</given-names></name></person-group><year>1925</year><article-title>Die Siphonophoren der Deutschen Südpolar-Expedition, 1901-1903</article-title><source>Zoologie IX Band</source><volume>17</volume><fpage>1</fpage><lpage>33</lpage></element-citation></ref><ref id="B7049467"><element-citation xmlns:xlink="http://www.w3.org/1999/xlink" publication-type="thesis" xlink:type="simple"><person-group person-group-type="author"><name name-style="western"><surname>Grossmann</surname><given-names>Mary M</given-names></name></person-group><year>2010</year><source>A study of the gelatinous mesozooplankton (<tp:taxon-name><tp:taxon-name-part taxon-name-part-type="phylum">Cnidaria</tp:taxon-name-part></tp:taxon-name> and <tp:taxon-name><tp:taxon-name-part taxon-name-part-type="phylum">Ctenophora</tp:taxon-name-part></tp:taxon-name>) of Eastern Antarctica, summer 2008</source><publisher-name>Université Pierre et Marie Curie</publisher-name><publisher-loc>Paris</publisher-loc><size units="page">51</size></element-citation></ref><ref id="B7048558"><element-citation xmlns:xlink="http://www.w3.org/1999/xlink" publication-type="article" xlink:type="simple"><person-group person-group-type="author"><name name-style="western"><surname>Toda</surname><given-names>Ryoji</given-names></name><name name-style="western"><surname>Lindsay</surname><given-names>Dhugal J.</given-names></name><name name-style="western"><surname>Fuentes</surname><given-names>Verónica L.</given-names></name><name name-style="western"><surname>Moteki</surname><given-names>Masato</given-names></name></person-group><year>2014</year><article-title>Community structure of pelagic cnidarians off Adélie Land, East Antarctica, during austral summer 2008</article-title><source>Polar Biology</source><volume>37</volume><issue>2</issue><fpage>269</fpage><lpage>289</lpage><pub-id pub-id-type="doi">10.1007/s00300-013-1430-5</pub-id></element-citation></ref><ref id="B7048193"><element-citation xmlns:xlink="http://www.w3.org/1999/xlink" publication-type="article" xlink:type="simple"><person-group person-group-type="author"><name name-style="western"><surname>Margulis</surname><given-names>R Ya</given-names></name></person-group><year>1992</year><article-title><tp:taxon-name><tp:taxon-name-part taxon-name-part-type="order">Siphonophora</tp:taxon-name-part></tp:taxon-name> from the Indian Sector of the Antarctic.</article-title><source>The Antarctic. The Committee Reports.</source><issue>30</issue><fpage>125</fpage><lpage>134</lpage></element-citation></ref><ref id="B7350301"><element-citation xmlns:xlink="http://www.w3.org/1999/xlink" publication-type="chapter" xlink:type="simple"><person-group person-group-type="author"><name name-style="western"><surname>Alvarino</surname><given-names>Angeles</given-names></name><name name-style="western"><surname>Martinez</surname><given-names>M R</given-names></name><name name-style="western"><surname>Wojtan</surname><given-names>J M</given-names></name></person-group><year>1990</year><chapter-title>Antarctic Siphonophores from Plankton Samples of the United States Antarctic Research Program: <italic>Eltanin</italic> Cruises for Spring, Summer, Fall, and Winter (Cruises 3-5, 8-23, 25-28, 30, 35, and 38).</chapter-title><person-group person-group-type="editor"><name name-style="western"><surname>Kornicker</surname><given-names>L S</given-names></name></person-group><source>Biology of the Antarctic Seas XX</source><edition>Antarctic Research Series</edition><volume>49</volume><publisher-name>American Geophysical Union</publisher-name><publisher-loc>Washington, DC</publisher-loc><size units="page">436</size></element-citation></ref><ref id="B7049489"><element-citation xmlns:xlink="http://www.w3.org/1999/xlink" publication-type="chapter" xlink:type="simple"><person-group person-group-type="author"><name name-style="western"><surname>Palma</surname><given-names>Sergio</given-names></name></person-group><year>2006</year><chapter-title>Distribución y abundancia de zooplancton en canales y fiordos australes</chapter-title><person-group person-group-type="editor"><name name-style="western"><surname>Silva</surname><given-names>N</given-names></name><name name-style="western"><surname>Palma</surname><given-names>S</given-names></name></person-group><source>Advances in the oceanographic knowledge of Chilean inner waters, Puerto Montt to Cape Horn.</source><publisher-name>Oceanographic Committee National-Pontifical Catholic University of Valparaiso</publisher-name><size units="page">107-113</size></element-citation></ref><ref id="B7049475"><element-citation xmlns:xlink="http://www.w3.org/1999/xlink" publication-type="article" xlink:type="simple"><person-group person-group-type="author"><name name-style="western"><surname>Araujo</surname><given-names>Enilma M</given-names></name><name name-style="western"><surname>Guerrero</surname><given-names>Elena</given-names></name><name name-style="western"><surname>Lindsay</surname><given-names>Dhugal J</given-names></name><name name-style="western"><surname>Grossmann</surname><given-names>Mary M</given-names></name><name name-style="western"><surname>Canepa</surname><given-names>Antonio</given-names></name><name name-style="western"><surname>Gonzalez</surname><given-names>Raul A</given-names></name><name name-style="western"><surname>Genzano</surname><given-names>Gabriel</given-names></name><name name-style="western"><surname>Mianzan</surname><given-names>Hermes W</given-names></name><name name-style="western"><surname>Fuentes</surname><given-names>Veronica</given-names></name></person-group><year>2013</year><article-title><italic><tp:taxon-name><tp:taxon-name-part taxon-name-part-type="genus" reg="Pyrostephos">Pyrostephos</tp:taxon-name-part><tp:taxon-name-part taxon-name-part-type="species" reg="vanhoeffeni">vanhoeffeni</tp:taxon-name-part></tp:taxon-name></italic> (<tp:taxon-name><tp:taxon-name-part taxon-name-part-type="phylum">Cnidaria</tp:taxon-name-part></tp:taxon-name>, <tp:taxon-name><tp:taxon-name-part taxon-name-part-type="order">Siphonophora</tp:taxon-name-part></tp:taxon-name>): New data on zooid development and an updated review on its distribution</article-title><source>XIth SCAR Biology Symposium</source><issue>May 2014</issue></element-citation></ref><ref id="B7049232"><element-citation xmlns:xlink="http://www.w3.org/1999/xlink" publication-type="article" xlink:type="simple"><person-group person-group-type="author"><name name-style="western"><surname>Guerrero</surname><given-names>Elena</given-names></name><name name-style="western"><surname>Gili</surname><given-names>Josep María</given-names></name><name name-style="western"><surname>Rodriguez</surname><given-names>Carolina</given-names></name><name name-style="western"><surname>Araujo</surname><given-names>Enilma M.</given-names></name><name name-style="western"><surname>Canepa</surname><given-names>Antonio</given-names></name><name name-style="western"><surname>Calbet</surname><given-names>Albert</given-names></name><name name-style="western"><surname>Genzano</surname><given-names>Gabriel</given-names></name><name name-style="western"><surname>Mianzan</surname><given-names>Hermes W.</given-names></name><name name-style="western"><surname>González</surname><given-names>Raúl A.</given-names></name></person-group><year>2013</year><article-title>Biodiversity and distribution patterns of planktonic cnidarians in San Matías Gulf, Patagonia, Argentina</article-title><source>Marine Ecology</source><volume>34</volume><issue>Supplement 1</issue><fpage>71</fpage><lpage>82</lpage><pub-id pub-id-type="doi">10.1111/maec.12027</pub-id></element-citation></ref><ref id="B7048802"><element-citation xmlns:xlink="http://www.w3.org/1999/xlink" publication-type="chapter" xlink:type="simple"><person-group person-group-type="author"><name name-style="western"><surname>Cairns</surname><given-names>Stephen D</given-names></name><name name-style="western"><surname>Gershwin</surname><given-names>Lisa-ann</given-names></name><name name-style="western"><surname>Brook</surname><given-names>Fred J</given-names></name><name name-style="western"><surname>Pugh</surname><given-names>Philip</given-names></name><name name-style="western"><surname>Dawson</surname><given-names>W</given-names></name><name name-style="western"><surname>V</surname><given-names>Oscar Ocaña</given-names></name><name name-style="western"><surname>Vervoort</surname><given-names>Willem</given-names></name><name name-style="western"><surname>Williams</surname><given-names>Gary C</given-names></name><name name-style="western"><surname>Watson</surname><given-names>Jeanette</given-names></name><name name-style="western"><surname>Opresko</surname><given-names>Dennis M</given-names></name><name name-style="western"><surname>Schuchert</surname><given-names>Peter</given-names></name><name name-style="western"><surname>Gordon</surname><given-names>Dennis P</given-names></name><name name-style="western"><surname>Campbell</surname><given-names>J</given-names></name><name name-style="western"><surname>Wright</surname><given-names>Anthony J</given-names></name><name name-style="western"><surname>Sánchez</surname><given-names>Juan A</given-names></name><name name-style="western"><surname>Fautin</surname><given-names>Daphne G</given-names></name></person-group><year>2009</year><chapter-title>Phylum <tp:taxon-name><tp:taxon-name-part taxon-name-part-type="phylum">Cnidaria</tp:taxon-name-part></tp:taxon-name>: corals, medusae, hydroids, myxozoans</chapter-title><person-group person-group-type="editor"><name name-style="western"><surname>Gordon</surname><given-names>Dennis P</given-names></name></person-group><source>New Zealand Inventory of Biodiversity</source><publisher-name>Canterbury University Press</publisher-name><publisher-loc>Christchurch</publisher-loc><size units="page">42</size></element-citation></ref><ref id="B7049564"><element-citation xmlns:xlink="http://www.w3.org/1999/xlink" publication-type="article" xlink:type="simple"><person-group person-group-type="author"><name name-style="western"><surname>Pugh</surname><given-names>P. R.</given-names></name></person-group><year>2019</year><article-title>Two new species of <italic><tp:taxon-name><tp:taxon-name-part taxon-name-part-type="genus" reg="Bargmannia">Bargmannia</tp:taxon-name-part></tp:taxon-name></italic> (<tp:taxon-name><tp:taxon-name-part taxon-name-part-type="family">Pyrostephidae</tp:taxon-name-part></tp:taxon-name>, <tp:taxon-name><tp:taxon-name-part taxon-name-part-type="suborder">Physonectae</tp:taxon-name-part></tp:taxon-name>, <tp:taxon-name><tp:taxon-name-part taxon-name-part-type="order">Siphonophorae</tp:taxon-name-part></tp:taxon-name>)</article-title><source>Zootaxa</source><volume>4686</volume><issue>1</issue><fpage>74</fpage><lpage>82</lpage><pub-id pub-id-type="doi">10.11646/zootaxa.4686.1.3</pub-id></element-citation></ref><ref id="B7049613"><element-citation xmlns:xlink="http://www.w3.org/1999/xlink" publication-type="article" xlink:type="simple"><person-group person-group-type="author"><name name-style="western"><surname>Willem</surname><given-names>V</given-names></name></person-group><year>1894</year><article-title>La stucture des palpons de <italic><tp:taxon-name><tp:taxon-name-part taxon-name-part-type="genus" reg="Apolemia">Apolemia</tp:taxon-name-part><tp:taxon-name-part taxon-name-part-type="species" reg="uvaria">uvaria</tp:taxon-name-part></tp:taxon-name></italic> Esch., et les phénomènes de l'absorption dans les organes.</article-title><source>Bulletin de l'Académie Royale des Sciences, des Lettres et des Beaux-Arts de Belgique. Third Series</source><volume>27</volume><fpage>354</fpage><lpage>363</lpage></element-citation></ref><ref id="B7341298"><element-citation xmlns:xlink="http://www.w3.org/1999/xlink" publication-type="article" xlink:type="simple"><person-group person-group-type="author"><name name-style="western"><surname>Mackie</surname><given-names>G O</given-names></name></person-group><year>1964</year><article-title>Analysis of locomotion in a siphonophore colony</article-title><source>Proceedings of the Royal Society of London. Series B. Biological Sciences</source><volume>159</volume><issue>975</issue><fpage>366</fpage><lpage>391</lpage><pub-id pub-id-type="doi">10.1098/rspb.1964.0008</pub-id></element-citation></ref><ref id="B7341307"><element-citation xmlns:xlink="http://www.w3.org/1999/xlink" publication-type="article" xlink:type="simple"><person-group person-group-type="author"><name name-style="western"><surname>Costello</surname><given-names>John H.</given-names></name><name name-style="western"><surname>Colin</surname><given-names>Sean P.</given-names></name><name name-style="western"><surname>Gemmell</surname><given-names>Brad J.</given-names></name><name name-style="western"><surname>Dabiri</surname><given-names>John O.</given-names></name><name name-style="western"><surname>Sutherland</surname><given-names>Kelly R.</given-names></name></person-group><year>2015</year><article-title>Multi-jet propulsion organized by clonal development in a colonial siphonophore</article-title><source>Nature Communications</source><volume>6</volume><fpage>1</fpage><lpage>6</lpage><pub-id pub-id-type="doi">10.1038/ncomms9158</pub-id></element-citation></ref></ref-list></tp:taxon-treatment>
