# Supplementary material for: Life beneath the ice: jellyfish and ctenophores from the Ross Sea, Antarctica, with an image-based training set for machine learning
Source: Biodivers Data J. 2021 Aug 16;9:e69374. doi: 10.3897/BDJ.9.e69374 (PMC8382665; doi:10.3897/BDJ.9.e69374)
Supplement: XML Treatment for Beroe [file BDJ.9.e69374-treatment8.xml]

<!DOCTYPE tp:taxon-treatment
  PUBLIC "-//TaxonX//DTD Taxonomic Treatment Publishing DTD v0 20100105//EN" "tax-treatment-NSO.dtd">
<tp:taxon-treatment xmlns:tp="http://www.plazi.org/taxpub"><tp:treatment-meta><mixed-citation publication-type="journal"><person-group><name><surname>Verhaegen</surname><given-names>Gerlien</given-names></name><name><surname>Cimoli</surname><given-names>Emiliano</given-names></name><name><surname>Lindsay</surname><given-names>Dhugal</given-names></name></person-group><article-title>Life beneath the ice: jellyfish and ctenophores from the Ross Sea, Antarctica, with an image-based training set for machine learning</article-title><source>Biodivers Data J</source><day>16</day><month>8</month><year>2021</year><volume>9</volume><pub-id pub-id-type="doi">10.3897/BDJ.9.e69374</pub-id></mixed-citation></tp:treatment-meta><tp:nomenclature><tp:taxon-name>
              <object-id xmlns:xlink="http://www.w3.org/1999/xlink" content-type="arpha" xlink:type="simple">F2584E72-9205-527E-8082-9BBB9CC1952D</object-id>
              <tp:taxon-name-part taxon-name-part-type="genus">Beroe</tp:taxon-name-part>
            </tp:taxon-name><tp:taxon-authority>Müller, 1776</tp:taxon-authority></tp:nomenclature><tp:treatment-sec sec-type="Notes"><title>Notes</title><p><italic>Description of the genus <underline><tp:taxon-name><tp:taxon-name-part taxon-name-part-type="genus" reg="Beroe">Beroe</tp:taxon-name-part></tp:taxon-name></underline></italic>: sac-like bodies without tentacles or tentacle sheaths, very large mouth and stomodaeum, eight meridional canals, connected orally and a row of branched papillae in a figure of eight at the aboral pole (<xref ref-type="bibr" rid="B7049032">Licandro and Lindsay 2017</xref>). The identification of <italic><tp:taxon-name><tp:taxon-name-part taxon-name-part-type="genus" reg="Beroe">Beroe</tp:taxon-name-part></tp:taxon-name></italic> species can be very difficult, as of the current 27 described species (<xref ref-type="bibr" rid="B7050120">WoRMS Editorial Board 2020</xref>), many have only been superficially described and the number of synonyms is likely very high (<xref ref-type="bibr" rid="B7048598">Harbison et al. 1978</xref>). We, therefore, only report the morphological characteristics of the three <italic><tp:taxon-name><tp:taxon-name-part taxon-name-part-type="genus" reg="Beroe">Beroe</tp:taxon-name-part></tp:taxon-name></italic> species reported for the Southern Ocean (Table <xref ref-type="table" rid="T7035498">1</xref>), namely: <italic><tp:taxon-name><tp:taxon-name-part taxon-name-part-type="genus" reg="Beroe">Beroe</tp:taxon-name-part><tp:taxon-name-part taxon-name-part-type="species" reg="compacta">compacta</tp:taxon-name-part></tp:taxon-name></italic> Moser, 1909 from Gauss Station (e.g. <xref ref-type="bibr" rid="B7049519">Moser 1909</xref>) (Fig. <xref ref-type="fig" rid="F7140289">10</xref>D) and Eastern Antarctica (e.g. <xref ref-type="bibr" rid="B7049467">Grossmann 2010</xref>), "<italic><tp:taxon-name><tp:taxon-name-part taxon-name-part-type="genus" reg="Beroe">Beroe</tp:taxon-name-part><tp:taxon-name-part taxon-name-part-type="species" reg="cucumis">cucumis</tp:taxon-name-part></tp:taxon-name></italic>" from the Antarctic Peninsula (e.g. <xref ref-type="bibr" rid="B7050136">Friedlander et al. 2020</xref>) and Gauss Station (e.g. <xref ref-type="bibr" rid="B7049519">Moser 1909</xref>) and "<italic><tp:taxon-name><tp:taxon-name-part taxon-name-part-type="genus" reg="Beroe ">B.</tp:taxon-name-part><tp:taxon-name-part taxon-name-part-type="species" reg="ovale">ovale</tp:taxon-name-part></tp:taxon-name></italic>" in the northern Ross Sea (e.g. <xref ref-type="bibr" rid="B7050408">Ocean Survey 20/20 2013</xref>). <xref ref-type="bibr" rid="B7083550">O'Sullivan (1986)</xref> also mentioned that <italic><tp:taxon-name><tp:taxon-name-part taxon-name-part-type="genus" reg="Beroe ">B.</tp:taxon-name-part><tp:taxon-name-part taxon-name-part-type="species" reg="forskalii">forskalii</tp:taxon-name-part></tp:taxon-name></italic> was recorded from the Antarctic Peninsula in <xref ref-type="bibr" rid="B7050438">Chun (1880)</xref>, within his monograph on ctenophores from the Gulf of Naples and surrounding waters, but we were unable to find such a geographical record in that manuscript. A photograph of a 64 mm-long <tp:taxon-name><tp:taxon-name-part taxon-name-part-type="genus" reg="Beroe">Beroe</tp:taxon-name-part></tp:taxon-name> species from the Danco coast of the Antarctic Peninsula (64.65˚S, 61.916˚W) appears in Figure 3 of <xref ref-type="bibr" rid="B7084887">Whelan et al. (2017)</xref>. It is whitish, but appears to have yellowish-brown pigment around the mouth and in the distal halves of the meridional canals, with the diverticula not anastomosing. Only a single photograph is presented, without notes on morphology, but the nuclear 18S ribosomal RNA sequence (MF599315) should allow subsequent authors to characterise it. In any case, the comb rows are too short and too long, respectively, for it to be assignable to the present <italic><tp:taxon-name><tp:taxon-name-part taxon-name-part-type="genus" reg="Beroe">Beroe</tp:taxon-name-part></tp:taxon-name></italic> sp. A or B. Regarding "<italic><tp:taxon-name><tp:taxon-name-part taxon-name-part-type="genus" reg="Beroe ">B.</tp:taxon-name-part><tp:taxon-name-part taxon-name-part-type="species" reg="ovale">ovale</tp:taxon-name-part></tp:taxon-name></italic>" (Fig. <xref ref-type="fig" rid="F7140289">10</xref><xref ref-type="fig" rid="F7140546">a</xref>), apparently the Match Taxa tool in the World Register of Marine Species (<xref ref-type="bibr" rid="B7050120">WoRMS Editorial Board 2020</xref>) at that time was used to finalise the species assignment, but the rationale for identification has not been recorded. We consider it most likely that the recorded species resembled either <italic><tp:taxon-name><tp:taxon-name-part taxon-name-part-type="genus" reg="Beroe">B.</tp:taxon-name-part><tp:taxon-name-part taxon-name-part-type="species" reg="ovata">ovata</tp:taxon-name-part></tp:taxon-name></italic> sensu Mayer, 1912 (Fig. <xref ref-type="fig" rid="F7140289">10</xref><xref ref-type="fig" rid="F7140548">c</xref>) = <italic><tp:taxon-name><tp:taxon-name-part taxon-name-part-type="genus" reg="Beroe">B.</tp:taxon-name-part><tp:taxon-name-part taxon-name-part-type="species" reg="ovata">ovata</tp:taxon-name-part></tp:taxon-name></italic> Chamisso &amp; Eysenhardt, 1821 = <italic><tp:taxon-name><tp:taxon-name-part taxon-name-part-type="genus" reg="Beroe">B.</tp:taxon-name-part><tp:taxon-name-part taxon-name-part-type="species" reg="ovatus">ovatus</tp:taxon-name-part></tp:taxon-name></italic> Bosc, 1802 or <italic><tp:taxon-name><tp:taxon-name-part taxon-name-part-type="genus" reg="Beroe">B.</tp:taxon-name-part><tp:taxon-name-part taxon-name-part-type="species" reg="ovata">ovata</tp:taxon-name-part></tp:taxon-name></italic> sensu Chun, 1880 (Fig. <xref ref-type="fig" rid="F7140289">10</xref><xref ref-type="fig" rid="F7140547">b</xref>) = <italic><tp:taxon-name><tp:taxon-name-part taxon-name-part-type="genus" reg="Beroe">B.</tp:taxon-name-part><tp:taxon-name-part taxon-name-part-type="species" reg="ovata">ovata</tp:taxon-name-part></tp:taxon-name></italic> Eschscholtz, 1829 = <italic><tp:taxon-name><tp:taxon-name-part taxon-name-part-type="genus" reg="Beroe">B.</tp:taxon-name-part><tp:taxon-name-part taxon-name-part-type="species" reg="ovata">ovata</tp:taxon-name-part></tp:taxon-name></italic> Bruguière, 1789 [two different species - see <xref ref-type="bibr" rid="B7081893">Mills et al. 1996</xref>]. The WoRMS taxonomy for <italic><tp:taxon-name><tp:taxon-name-part taxon-name-part-type="genus" reg="Beroe ">B.</tp:taxon-name-part><tp:taxon-name-part taxon-name-part-type="species" reg="ovale">ovale</tp:taxon-name-part></tp:taxon-name></italic> Bosc, 1802 has been updated to the correct species epiphet (i.e. <italic><tp:taxon-name><tp:taxon-name-part taxon-name-part-type="genus" reg="Beroe">B.</tp:taxon-name-part><tp:taxon-name-part taxon-name-part-type="species" reg="ovatus">ovatus</tp:taxon-name-part></tp:taxon-name></italic> Bosc, 1802).</p></tp:treatment-sec><tp:treatment-sec><!--Section generated to contain objects referenced in tp:taxon-treatment.--><table-wrap id="T7035498" position="float" orientation="portrait"><label>Table 1.</label><caption><p>Morphological characteristics of <italic><tp:taxon-name><tp:taxon-name-part taxon-name-part-type="genus" reg="Beroe">Beroe</tp:taxon-name-part></tp:taxon-name></italic> species that have been reported for the Southern Ocean (the compared characters were chosen, based on those that were evident in our filmed specimens).</p></caption><table rules="all" border="1"><tbody><tr><td rowspan="1" colspan="1">
              <bold>Species</bold>
            </td><td rowspan="1" colspan="1">
              <bold>Body length (L) adults (mm)</bold>
            </td><td rowspan="1" colspan="1">
              <bold>Body shape</bold>
            </td><td rowspan="1" colspan="1">
              <bold>Comb row length vs. body length adult</bold>
            </td><td rowspan="1" colspan="1">
              <bold>Inter-comb plate distance</bold>
            </td><td rowspan="1" colspan="1">
              <bold>Branching from meridional canals</bold>
            </td><td rowspan="1" colspan="1">
              <bold>Colour</bold>
            </td><td rowspan="1" colspan="1">
              <bold>Illustration</bold>
            </td><td rowspan="1" colspan="1">
              <bold>Type locality</bold>
            </td></tr><tr><td rowspan="1" colspan="1"><italic><tp:taxon-name><tp:taxon-name-part taxon-name-part-type="genus" reg="Beroe">B.</tp:taxon-name-part><tp:taxon-name-part taxon-name-part-type="species" reg="compacta">compacta</tp:taxon-name-part></tp:taxon-name></italic> Moser, 1909</td><td rowspan="1" colspan="1">2.5</td><td rowspan="1" colspan="1">cylindrical</td><td rowspan="1" colspan="1">whole body length (based on drawing)</td><td rowspan="1" colspan="1">short</td><td rowspan="1" colspan="1">/</td><td rowspan="1" colspan="1">opaque, shimmering yellowish between white comb rows</td><td rowspan="1" colspan="1">Fig. <xref ref-type="fig" rid="F7140289">10</xref><xref ref-type="fig" rid="F7140549">d</xref></td><td rowspan="1" colspan="1">Gauss Station, Antarctica</td></tr><tr><td rowspan="1" colspan="1"><italic><tp:taxon-name><tp:taxon-name-part taxon-name-part-type="genus" reg="Beroe">B.</tp:taxon-name-part><tp:taxon-name-part taxon-name-part-type="species" reg="cucumis">cucumis</tp:taxon-name-part></tp:taxon-name></italic> Fabricius, 1780</td><td rowspan="1" colspan="1">/</td><td rowspan="1" colspan="1">oblong shape, elongated towards the extremities</td><td rowspan="1" colspan="1">whole body length</td><td rowspan="1" colspan="1">/</td><td rowspan="1" colspan="1">/</td><td rowspan="1" colspan="1">whitish with pink/red dots</td><td rowspan="1" colspan="1">/</td><td rowspan="1" colspan="1">Greenland</td></tr><tr><td rowspan="1" colspan="1"><italic><tp:taxon-name><tp:taxon-name-part taxon-name-part-type="genus" reg="Beroe">B.</tp:taxon-name-part><tp:taxon-name-part taxon-name-part-type="species" reg="ovatus">ovatus</tp:taxon-name-part></tp:taxon-name></italic> Bosc, 1802</td><td rowspan="1" colspan="1">/</td><td rowspan="1" colspan="1">oval</td><td rowspan="1" colspan="1">whole body length (based on drawing)</td><td rowspan="1" colspan="1">same as comb plate width (based on drawing)</td><td rowspan="1" colspan="1">/</td><td rowspan="1" colspan="1">transparent with nine uncoloured comb rows</td><td rowspan="1" colspan="1">Fig. <xref ref-type="fig" rid="F7140289">10</xref><xref ref-type="fig" rid="F7140546">a</xref></td><td rowspan="1" colspan="1">“all seas”</td></tr><tr><td rowspan="1" colspan="1"><italic><tp:taxon-name><tp:taxon-name-part taxon-name-part-type="genus" reg="Beroe">B.</tp:taxon-name-part><tp:taxon-name-part taxon-name-part-type="species" reg="ovata">ovata</tp:taxon-name-part></tp:taxon-name></italic><italic>sensu</italic> Chun, 1880</td><td rowspan="1" colspan="1">&lt; 160</td><td rowspan="1" colspan="1">body elongated, cylindrical, not very noticeably compressed, gradually tapering towards the aboral pole in a semicircular arc</td><td rowspan="1" colspan="1">3/4 (based on drawing)</td><td rowspan="1" colspan="1">short (space between three comb plates ca. equal to width of comb plate, based on drawing)</td><td rowspan="1" colspan="1">numerous diverticula, no anastomoses</td><td rowspan="1" colspan="1">young transparent; adults during period of increased reproduction pink or bright red, otherwise unpigmented, grey-white or light transparent red</td><td rowspan="1" colspan="1">Fig. <xref ref-type="fig" rid="F7140289">10</xref><xref ref-type="fig" rid="F7140548">c</xref></td><td rowspan="1" colspan="1">Gulf of Naples, Mediterranean Sea</td></tr><tr><td rowspan="1" colspan="1"><italic><tp:taxon-name><tp:taxon-name-part taxon-name-part-type="genus" reg="Beroe">B.</tp:taxon-name-part><tp:taxon-name-part taxon-name-part-type="species" reg="ovata">ovata</tp:taxon-name-part></tp:taxon-name></italic><italic>sensu</italic> Mayer, 1912</td><td rowspan="1" colspan="1">70-115</td><td rowspan="1" colspan="1">mitre-shaped with lateral compression very marked and mouth a wide-gaping slit</td><td rowspan="1" colspan="1">3/4 (1/2 in juveniles)</td><td rowspan="1" colspan="1">wide (space between two comb plates ca. equal to width of comb plate, based on drawing)</td><td rowspan="1" colspan="1">loose network of numerous diverticula with few anastomoses</td><td rowspan="1" colspan="1">dull-milky (in Florida) to highly coloured, with deep pink or reddish-brown canals (in northern waters as in Chesapeake Bay)</td><td rowspan="1" colspan="1">Fig. <xref ref-type="fig" rid="F7140289">10</xref><xref ref-type="fig" rid="F7140547">b</xref></td><td rowspan="1" colspan="1">Atlantic Coast of North America</td></tr><tr><td rowspan="1" colspan="1"><italic><tp:taxon-name><tp:taxon-name-part taxon-name-part-type="genus" reg="Beroe">Beroe</tp:taxon-name-part></tp:taxon-name></italic> sp. A</td><td rowspan="1" colspan="1">/</td><td rowspan="1" colspan="1">oval (body length ca. 2.4 times body width)</td><td rowspan="1" colspan="1">ca. 2/3 of body length</td><td rowspan="1" colspan="1">short (space between four comb plates ca. equal to width of comb plate)</td><td rowspan="1" colspan="1">diverticula without anastomoses</td><td rowspan="1" colspan="1">brownish-orange stomodeum and diverticula</td><td rowspan="1" colspan="1">Fig. <xref ref-type="fig" rid="F7140605">11</xref></td><td rowspan="1" colspan="1">Mc Murdo Sound, this study</td></tr><tr><td rowspan="1" colspan="1"><italic><tp:taxon-name><tp:taxon-name-part taxon-name-part-type="genus" reg="Beroe">Beroe</tp:taxon-name-part></tp:taxon-name></italic> sp. B</td><td rowspan="1" colspan="1">ca. 35</td><td rowspan="1" colspan="1">oval (body length ca. 1.5 times body width)</td><td rowspan="1" colspan="1">ca. 1/4 of body length</td><td rowspan="1" colspan="1">short (space between 5 comb plates ca. equal to width of comb plate)</td><td rowspan="1" colspan="1">no diverticula</td><td rowspan="1" colspan="1">transparent to milky white</td><td rowspan="1" colspan="1">Fig. <xref ref-type="fig" rid="F7048133">12</xref></td><td rowspan="1" colspan="1">Mc Murdo Sound, this study</td></tr></tbody></table></table-wrap><fig-group id="F7140289" position="float" orientation="portrait"><caption><p><italic><tp:taxon-name><tp:taxon-name-part taxon-name-part-type="genus" reg="Beroe">Beroe</tp:taxon-name-part></tp:taxon-name></italic> species recorded from the Southern Ocean</p></caption><fig id="F7140546" position="float" orientation="portrait"><object-id xmlns:xlink="http://www.w3.org/1999/xlink" content-type="arpha" xlink:type="simple">37C5FC21-370B-5ACC-8634-64685EC3474F</object-id><object-id xmlns:xlink="http://www.w3.org/1999/xlink" content-type="doi" xlink:type="simple">10.3897/BDJ.9.e69374.figure10a</object-id><label>Figure 10a.</label><caption><p><italic><tp:taxon-name><tp:taxon-name-part taxon-name-part-type="genus" reg="Beroe">Beroe</tp:taxon-name-part><tp:taxon-name-part taxon-name-part-type="species" reg="ovatus">ovatus</tp:taxon-name-part></tp:taxon-name></italic> Bosc, 1802, drawing (modified from <xref ref-type="bibr" rid="B7374617">Bosc 1802</xref>).</p></caption><graphic xmlns:xlink="http://www.w3.org/1999/xlink" xlink:href="bdj-09-e69374-g010_a.jpg" xlink:type="simple" position="float" orientation="portrait" id="oo_568271.jpg"><uri content-type="original_file" xlink:type="simple">https://binary.pensoft.net/fig/568271</uri></graphic></fig><fig id="F7140547" position="float" orientation="portrait"><object-id xmlns:xlink="http://www.w3.org/1999/xlink" content-type="arpha" xlink:type="simple">E9106DE3-13BA-53A7-821E-D80E69C0AE83</object-id><object-id xmlns:xlink="http://www.w3.org/1999/xlink" content-type="doi" xlink:type="simple">10.3897/BDJ.9.e69374.figure10b</object-id><label>Figure 10b.</label><caption><p><italic><tp:taxon-name><tp:taxon-name-part taxon-name-part-type="genus" reg="Beroe">Beroe</tp:taxon-name-part><tp:taxon-name-part taxon-name-part-type="species" reg="ovata">ovata</tp:taxon-name-part></tp:taxon-name></italic> sensu Chun, 1880, drawing of an adult specimen from the Gulf of Naples, Mediterranean Sea (modified from <xref ref-type="bibr" rid="B7050438">Chun 1880</xref>).</p></caption><graphic xmlns:xlink="http://www.w3.org/1999/xlink" xlink:href="bdj-09-e69374-g010_b.jpeg" xlink:type="simple" position="float" orientation="portrait" id="oo_568272.jpeg"><uri content-type="original_file" xlink:type="simple">https://binary.pensoft.net/fig/568272</uri></graphic></fig><fig id="F7140548" position="float" orientation="portrait"><object-id xmlns:xlink="http://www.w3.org/1999/xlink" content-type="arpha" xlink:type="simple">18659695-0204-5C27-9A6B-444B294AB0A3</object-id><object-id xmlns:xlink="http://www.w3.org/1999/xlink" content-type="doi" xlink:type="simple">10.3897/BDJ.9.e69374.figure10c</object-id><label>Figure 10c.</label><caption><p><italic><tp:taxon-name><tp:taxon-name-part taxon-name-part-type="genus" reg="Beroe">Beroe</tp:taxon-name-part><tp:taxon-name-part taxon-name-part-type="species" reg="ovata">ovata</tp:taxon-name-part></tp:taxon-name></italic> sensu Mayer, 1912 drawing of a specimen from St. Mary’s River, Maryland (modified from <xref ref-type="bibr" rid="B7350596">Mayer 1912</xref>).</p></caption><graphic xmlns:xlink="http://www.w3.org/1999/xlink" xlink:href="bdj-09-e69374-g010_c.jpg" xlink:type="simple" position="float" orientation="portrait" id="oo_568273.jpg"><uri content-type="original_file" xlink:type="simple">https://binary.pensoft.net/fig/568273</uri></graphic></fig><fig id="F7140549" position="float" orientation="portrait"><object-id xmlns:xlink="http://www.w3.org/1999/xlink" content-type="arpha" xlink:type="simple">47AE9E11-06C3-5DB5-9E07-6956291654DC</object-id><object-id xmlns:xlink="http://www.w3.org/1999/xlink" content-type="doi" xlink:type="simple">10.3897/BDJ.9.e69374.figure10d</object-id><label>Figure 10d.</label><caption><p><italic><tp:taxon-name><tp:taxon-name-part taxon-name-part-type="genus" reg="Beroe">Beroe</tp:taxon-name-part><tp:taxon-name-part taxon-name-part-type="species" reg="compacta">compacta</tp:taxon-name-part></tp:taxon-name></italic> Moser, 1909 drawing (length 2.5 mm) from Gauss Station, Antarctica (modified from <xref ref-type="bibr" rid="B7049519">Moser 1909</xref>).</p></caption><graphic xmlns:xlink="http://www.w3.org/1999/xlink" xlink:href="bdj-09-e69374-g010_d.jpg" xlink:type="simple" position="float" orientation="portrait" id="oo_568274.jpg"><uri content-type="original_file" xlink:type="simple">https://binary.pensoft.net/fig/568274</uri></graphic></fig></fig-group><fig id="F7140549" position="float" orientation="portrait"><object-id xmlns:xlink="http://www.w3.org/1999/xlink" content-type="arpha" xlink:type="simple">47AE9E11-06C3-5DB5-9E07-6956291654DC</object-id><object-id xmlns:xlink="http://www.w3.org/1999/xlink" content-type="doi" xlink:type="simple">10.3897/BDJ.9.e69374.figure10d</object-id><label>Figure 10d.</label><caption><p><italic><tp:taxon-name><tp:taxon-name-part taxon-name-part-type="genus" reg="Beroe">Beroe</tp:taxon-name-part><tp:taxon-name-part taxon-name-part-type="species" reg="compacta">compacta</tp:taxon-name-part></tp:taxon-name></italic> Moser, 1909 drawing (length 2.5 mm) from Gauss Station, Antarctica (modified from <xref ref-type="bibr" rid="B7049519">Moser 1909</xref>).</p></caption><graphic xmlns:xlink="http://www.w3.org/1999/xlink" xlink:href="bdj-09-e69374-g010_d.jpg" xlink:type="simple" position="float" orientation="portrait" id="oo_568274.jpg"><uri content-type="original_file" xlink:type="simple">https://binary.pensoft.net/fig/568274</uri></graphic></fig><fig id="F7140546" position="float" orientation="portrait"><object-id xmlns:xlink="http://www.w3.org/1999/xlink" content-type="arpha" xlink:type="simple">37C5FC21-370B-5ACC-8634-64685EC3474F</object-id><object-id xmlns:xlink="http://www.w3.org/1999/xlink" content-type="doi" xlink:type="simple">10.3897/BDJ.9.e69374.figure10a</object-id><label>Figure 10a.</label><caption><p><italic><tp:taxon-name><tp:taxon-name-part taxon-name-part-type="genus" reg="Beroe">Beroe</tp:taxon-name-part><tp:taxon-name-part taxon-name-part-type="species" reg="ovatus">ovatus</tp:taxon-name-part></tp:taxon-name></italic> Bosc, 1802, drawing (modified from <xref ref-type="bibr" rid="B7374617">Bosc 1802</xref>).</p></caption><graphic xmlns:xlink="http://www.w3.org/1999/xlink" xlink:href="bdj-09-e69374-g010_a.jpg" xlink:type="simple" position="float" orientation="portrait" id="oo_568271.jpg"><uri content-type="original_file" xlink:type="simple">https://binary.pensoft.net/fig/568271</uri></graphic></fig><fig id="F7140548" position="float" orientation="portrait"><object-id xmlns:xlink="http://www.w3.org/1999/xlink" content-type="arpha" xlink:type="simple">18659695-0204-5C27-9A6B-444B294AB0A3</object-id><object-id xmlns:xlink="http://www.w3.org/1999/xlink" content-type="doi" xlink:type="simple">10.3897/BDJ.9.e69374.figure10c</object-id><label>Figure 10c.</label><caption><p><italic><tp:taxon-name><tp:taxon-name-part taxon-name-part-type="genus" reg="Beroe">Beroe</tp:taxon-name-part><tp:taxon-name-part taxon-name-part-type="species" reg="ovata">ovata</tp:taxon-name-part></tp:taxon-name></italic> sensu Mayer, 1912 drawing of a specimen from St. Mary’s River, Maryland (modified from <xref ref-type="bibr" rid="B7350596">Mayer 1912</xref>).</p></caption><graphic xmlns:xlink="http://www.w3.org/1999/xlink" xlink:href="bdj-09-e69374-g010_c.jpg" xlink:type="simple" position="float" orientation="portrait" id="oo_568273.jpg"><uri content-type="original_file" xlink:type="simple">https://binary.pensoft.net/fig/568273</uri></graphic></fig><fig id="F7140547" position="float" orientation="portrait"><object-id xmlns:xlink="http://www.w3.org/1999/xlink" content-type="arpha" xlink:type="simple">E9106DE3-13BA-53A7-821E-D80E69C0AE83</object-id><object-id xmlns:xlink="http://www.w3.org/1999/xlink" content-type="doi" xlink:type="simple">10.3897/BDJ.9.e69374.figure10b</object-id><label>Figure 10b.</label><caption><p><italic><tp:taxon-name><tp:taxon-name-part taxon-name-part-type="genus" reg="Beroe">Beroe</tp:taxon-name-part><tp:taxon-name-part taxon-name-part-type="species" reg="ovata">ovata</tp:taxon-name-part></tp:taxon-name></italic> sensu Chun, 1880, drawing of an adult specimen from the Gulf of Naples, Mediterranean Sea (modified from <xref ref-type="bibr" rid="B7050438">Chun 1880</xref>).</p></caption><graphic xmlns:xlink="http://www.w3.org/1999/xlink" xlink:href="bdj-09-e69374-g010_b.jpeg" xlink:type="simple" position="float" orientation="portrait" id="oo_568272.jpeg"><uri content-type="original_file" xlink:type="simple">https://binary.pensoft.net/fig/568272</uri></graphic></fig><fig-group id="F7140605" position="float" orientation="portrait"><caption><p>Specimens of <italic><tp:taxon-name><tp:taxon-name-part taxon-name-part-type="genus" reg="Beroe">Beroe</tp:taxon-name-part></tp:taxon-name></italic> sp. A observed in the Ross Sea. a-c and e-f photos courtesy: E. Cimoli; d photo courtesy: Shawn Harper.</p></caption><fig id="F7140610" position="float" orientation="portrait"><object-id xmlns:xlink="http://www.w3.org/1999/xlink" content-type="arpha" xlink:type="simple">685F118D-0594-5042-A34F-37F58ACA755E</object-id><object-id xmlns:xlink="http://www.w3.org/1999/xlink" content-type="doi" xlink:type="simple">10.3897/BDJ.9.e69374.figure11a</object-id><label>Figure 11a.</label><caption><p>Adult specimen observed on 16/11/2019 (MCMEC2019_Beroe_sp_A_a)</p></caption><graphic xmlns:xlink="http://www.w3.org/1999/xlink" xlink:href="bdj-09-e69374-g011_a.png" xlink:type="simple" position="float" orientation="portrait" id="oo_549339.png"><uri content-type="original_file" xlink:type="simple">https://binary.pensoft.net/fig/549339</uri></graphic></fig><fig id="F7140611" position="float" orientation="portrait"><object-id xmlns:xlink="http://www.w3.org/1999/xlink" content-type="arpha" xlink:type="simple">EB716D36-4062-578C-A97D-605DDE53D659</object-id><object-id xmlns:xlink="http://www.w3.org/1999/xlink" content-type="doi" xlink:type="simple">10.3897/BDJ.9.e69374.figure11b</object-id><label>Figure 11b.</label><caption><p>Adult specimen in apico-lateral view observed on 16/11/2018 (MCMEC2018_Beroe_sp_A_c)</p></caption><graphic xmlns:xlink="http://www.w3.org/1999/xlink" xlink:href="bdj-09-e69374-g011_b.jpg" xlink:type="simple" position="float" orientation="portrait" id="oo_549342.jpg"><uri content-type="original_file" xlink:type="simple">https://binary.pensoft.net/fig/549342</uri></graphic></fig><fig id="F7140612" position="float" orientation="portrait"><object-id xmlns:xlink="http://www.w3.org/1999/xlink" content-type="arpha" xlink:type="simple">AA377D59-60CF-5413-8411-3ED96EDEDB48</object-id><object-id xmlns:xlink="http://www.w3.org/1999/xlink" content-type="doi" xlink:type="simple">10.3897/BDJ.9.e69374.figure11c</object-id><label>Figure 11c.</label><caption><p>Adult specimen in lateral view observed on 16/11/2018 (MCMEC2018_Beroe_sp_A_c)</p></caption><graphic xmlns:xlink="http://www.w3.org/1999/xlink" xlink:href="bdj-09-e69374-g011_c.jpg" xlink:type="simple" position="float" orientation="portrait" id="oo_549341.jpg"><uri content-type="original_file" xlink:type="simple">https://binary.pensoft.net/fig/549341</uri></graphic></fig><fig id="F7140613" position="float" orientation="portrait"><object-id xmlns:xlink="http://www.w3.org/1999/xlink" content-type="arpha" xlink:type="simple">75BE7099-C0B3-5DEF-9B91-049131CAB81C</object-id><object-id xmlns:xlink="http://www.w3.org/1999/xlink" content-type="doi" xlink:type="simple">10.3897/BDJ.9.e69374.figure11d</object-id><label>Figure 11d.</label><caption><p>Adult specimen observed at Little Razorback Island, Ross Sea, on 02/12/2010 (LRISH2010_Beroe_sp_A_g).</p></caption><graphic xmlns:xlink="http://www.w3.org/1999/xlink" xlink:href="bdj-09-e69374-g011_d.jpg" xlink:type="simple" position="float" orientation="portrait" id="oo_549340.jpg"><uri content-type="original_file" xlink:type="simple">https://binary.pensoft.net/fig/549340</uri></graphic></fig><fig id="F7140614" position="float" orientation="portrait"><object-id xmlns:xlink="http://www.w3.org/1999/xlink" content-type="arpha" xlink:type="simple">25CCEE1C-C880-5812-A040-74558674315F</object-id><object-id xmlns:xlink="http://www.w3.org/1999/xlink" content-type="doi" xlink:type="simple">10.3897/BDJ.9.e69374.figure11e</object-id><label>Figure 11e.</label><caption><p>Juvenile specimen MCMEC2019_Beroe_sp_A_b in stomodeal view observed on 30/11/2019.</p></caption><graphic xmlns:xlink="http://www.w3.org/1999/xlink" xlink:href="bdj-09-e69374-g011_e.jpg" xlink:type="simple" position="float" orientation="portrait" id="oo_549343.jpg"><uri content-type="original_file" xlink:type="simple">https://binary.pensoft.net/fig/549343</uri></graphic></fig><fig id="F7140615" position="float" orientation="portrait"><object-id xmlns:xlink="http://www.w3.org/1999/xlink" content-type="arpha" xlink:type="simple">61E07C29-3CF2-53E2-874B-86F418D980B0</object-id><object-id xmlns:xlink="http://www.w3.org/1999/xlink" content-type="doi" xlink:type="simple">10.3897/BDJ.9.e69374.figure11f</object-id><label>Figure 11f.</label><caption><p>Juvenile specimen MCMEC2019_Beroe_sp_A_b observed on 30/11/2019.</p></caption><graphic xmlns:xlink="http://www.w3.org/1999/xlink" xlink:href="bdj-09-e69374-g011_f.png" xlink:type="simple" position="float" orientation="portrait" id="oo_549344.png"><uri content-type="original_file" xlink:type="simple">https://binary.pensoft.net/fig/549344</uri></graphic></fig></fig-group><fig id="F7048133" position="float" orientation="portrait"><object-id xmlns:xlink="http://www.w3.org/1999/xlink" content-type="arpha" xlink:type="simple">16F6ACF1-D6CB-5ACC-A778-F4834E487515</object-id><object-id xmlns:xlink="http://www.w3.org/1999/xlink" content-type="doi" xlink:type="simple">10.3897/BDJ.9.e69374.figure12</object-id><label>Figure 12.</label><caption><p><italic><tp:taxon-name><tp:taxon-name-part taxon-name-part-type="genus" reg="Beroe">Beroe</tp:taxon-name-part></tp:taxon-name></italic> sp. B specimen MCMEC2019_Beroe_sp_B_a observed on 15/11/2019: lateral views (A-B) and oral view (C). Photos courtesy: E. Cimoli.</p></caption><graphic xmlns:xlink="http://www.w3.org/1999/xlink" xlink:href="bdj-09-e69374-g012.jpg" position="float" id="oo_538697.jpg" orientation="portrait" xlink:type="simple"><uri content-type="original_file" xlink:type="simple">https://binary.pensoft.net/fig/538697</uri></graphic></fig></tp:treatment-sec><ref-list><ref id="B7049032"><element-citation xmlns:xlink="http://www.w3.org/1999/xlink" publication-type="chapter" xlink:type="simple"><person-group person-group-type="author"><name name-style="western"><surname>Licandro</surname><given-names>Priscilla</given-names></name><name name-style="western"><surname>Lindsay</surname><given-names>Dhugal J</given-names></name></person-group><year>2017</year><chapter-title><tp:taxon-name>
              <tp:taxon-name-part taxon-name-part-type="phylum">Ctenophora</tp:taxon-name-part>
            </tp:taxon-name></chapter-title><person-group person-group-type="editor"><name name-style="western"><surname>Castellani</surname><given-names>C</given-names></name><name name-style="western"><surname>Edwards</surname><given-names>M.</given-names></name></person-group><source>Marine plankton: A practical guide to ecology, methodology, and taxonomy.</source><volume>1</volume><publisher-name>Oxford University Press</publisher-name><size units="page">251-263</size><pub-id pub-id-type="doi">10.1093/oso/9780199233267.003.0020</pub-id></element-citation></ref><ref id="B7050120"><element-citation xmlns:xlink="http://www.w3.org/1999/xlink" publication-type="website" xlink:type="simple"><person-group person-group-type="author"><name name-style="western"><surname>Board</surname><given-names>WoRMS Editorial</given-names></name></person-group><article-title>World Register of Marine Species</article-title><uri xlink:type="simple">http://www.marinespecies.org</uri><date-in-citation content-type="access-date">2021-01-07T00:00:00+02:00</date-in-citation></element-citation></ref><ref id="B7048598"><element-citation xmlns:xlink="http://www.w3.org/1999/xlink" publication-type="article" xlink:type="simple"><person-group person-group-type="author"><name name-style="western"><surname>Harbison</surname><given-names>G R</given-names></name><name name-style="western"><surname>Madin</surname><given-names>L P</given-names></name><name name-style="western"><surname>Swanberg</surname><given-names>N R</given-names></name></person-group><year>1978</year><article-title>On the natural history and distribution of oceanic ctenophores</article-title><source>Deep-Sea Research</source><volume>25</volume><fpage>233</fpage><lpage>256</lpage><pub-id pub-id-type="doi">10.1016/0146-6291(78)90590-8</pub-id></element-citation></ref><ref id="B7049519"><element-citation xmlns:xlink="http://www.w3.org/1999/xlink" publication-type="article" xlink:type="simple"><person-group person-group-type="author"><name name-style="western"><surname>Moser</surname><given-names>F</given-names></name></person-group><year>1909</year><article-title>Die Ctenophoren der Deutschen Südpolar-Expedition 1901-1903</article-title><source>Deutsch Südpolar-Expedition</source><volume>11</volume><issue>3</issue><fpage>117</fpage><lpage>192</lpage></element-citation></ref><ref id="B7374617"><element-citation xmlns:xlink="http://www.w3.org/1999/xlink" publication-type="book" xlink:type="simple"><person-group person-group-type="author"><name name-style="western"><surname>Bosc</surname><given-names>Louis A G</given-names></name></person-group><year>1802</year><source>Histoire naturelle des vers : contenant leur description et leurs moeurs. Avec figures dessinées d'après nature.</source><volume>2</volume><publisher-name>Déterville</publisher-name><publisher-loc>Paris</publisher-loc><size units="page">300</size></element-citation></ref><ref id="B7050438"><element-citation xmlns:xlink="http://www.w3.org/1999/xlink" publication-type="book" xlink:type="simple"><person-group person-group-type="author"><name name-style="western"><surname>Chun</surname><given-names>C</given-names></name></person-group><year>1880</year><source>Die Ctenophoren des Golfes von Neapel und der Angrenzenden Meeres-Abschnitte</source><volume>1</volume><publisher-name>W. Engelmann</publisher-name><publisher-loc>Leipzig</publisher-loc><size units="page">313</size></element-citation></ref><ref id="B7350596"><element-citation xmlns:xlink="http://www.w3.org/1999/xlink" publication-type="article" xlink:type="simple"><person-group person-group-type="author"><name name-style="western"><surname>Mayer</surname><given-names>Alfred Goldsborough</given-names></name></person-group><year>1912</year><article-title>Ctenophores of the Atlantic Coast of North America</article-title><source>Carnegie Institution of Washington</source><volume>162</volume><fpage>1</fpage><lpage>58</lpage></element-citation></ref><ref id="B7049467"><element-citation xmlns:xlink="http://www.w3.org/1999/xlink" publication-type="thesis" xlink:type="simple"><person-group person-group-type="author"><name name-style="western"><surname>Grossmann</surname><given-names>Mary M</given-names></name></person-group><year>2010</year><source>A study of the gelatinous mesozooplankton (<tp:taxon-name><tp:taxon-name-part taxon-name-part-type="phylum">Cnidaria</tp:taxon-name-part></tp:taxon-name> and <tp:taxon-name><tp:taxon-name-part taxon-name-part-type="phylum">Ctenophora</tp:taxon-name-part></tp:taxon-name>) of Eastern Antarctica, summer 2008</source><publisher-name>Université Pierre et Marie Curie</publisher-name><publisher-loc>Paris</publisher-loc><size units="page">51</size></element-citation></ref><ref id="B7050136"><element-citation xmlns:xlink="http://www.w3.org/1999/xlink" publication-type="software" xlink:type="simple"><person-group person-group-type="author"><name name-style="western"><surname>Friedlander</surname><given-names>A M</given-names></name><name name-style="western"><surname>Goodell</surname><given-names>W</given-names></name><name name-style="western"><surname>Salinas-de-León</surname><given-names>P</given-names></name><name name-style="western"><surname>Ballesteros</surname><given-names>E</given-names></name><name name-style="western"><surname>Berkenpas</surname><given-names>E</given-names></name><name name-style="western"><surname>Capurro</surname><given-names>A P</given-names></name><name name-style="western"><surname>Cárdenas</surname><given-names>C A</given-names></name><name name-style="western"><surname>Hüne</surname><given-names>M</given-names></name><name name-style="western"><surname>Lagger</surname><given-names>C</given-names></name><name name-style="western"><surname>Landaeta</surname><given-names>M F</given-names></name><name name-style="western"><surname>Muñoz</surname><given-names>A</given-names></name><name name-style="western"><surname>Santos</surname><given-names>M</given-names></name><name name-style="western"><surname>Turchik</surname><given-names>A</given-names></name><name name-style="western"><surname>Werner</surname><given-names>R</given-names></name><name name-style="western"><surname>Sala</surname><given-names>E</given-names></name></person-group><year>2020</year><article-title>Argentina–Chile National Geographic Pristine Seas Expedition To The Antarctic Peninsula - Deep Sea Cam Data</article-title><publisher-name>SCAR - AntOBIS</publisher-name><uri xlink:type="simple">https://ipt.biodiversity.aq/resource?r=natgeo_prist0cean_wap_deepseacam_2020&amp;v=1.2</uri><comment content-type="Version">2.1</comment></element-citation></ref><ref id="B7050408"><element-citation xmlns:xlink="http://www.w3.org/1999/xlink" publication-type="software" xlink:type="simple"><person-group person-group-type="author"><name name-style="western"><surname>20/20</surname><given-names>Ocean Survey</given-names></name></person-group><year>2013</year><article-title>International Polar Year and census of Antarctic Marine Life Ross Sea voyage (TAN0802) biodiversity data</article-title><publisher-name>Southwestern Pacific OBIS, National Institute of Water and Atmospheric Research, Wellington, New Zealand</publisher-name><date-in-citation content-type="released">2013-12-12T00:00:00+02:00</date-in-citation><uri xlink:type="simple">https://nzobisipt.niwa.co.nz/resource?r=ipy_caml</uri></element-citation></ref><ref id="B7083550"><element-citation xmlns:xlink="http://www.w3.org/1999/xlink" publication-type="article" xlink:type="simple"><person-group person-group-type="author"><name name-style="western"><surname>O'Sullivan</surname><given-names>D.</given-names></name></person-group><year>1986</year><article-title>A guide to the Ctenophores of the Southern Ocean and adjacent waters</article-title><source>Australian National Antarctic Research Expedition Research Notes</source><volume>36</volume><fpage>1</fpage><lpage>43</lpage></element-citation></ref><ref id="B7084887"><element-citation xmlns:xlink="http://www.w3.org/1999/xlink" publication-type="article" xlink:type="simple"><person-group person-group-type="author"><name name-style="western"><surname>Whelan</surname><given-names>Nathan V</given-names></name><name name-style="western"><surname>Kocot</surname><given-names>Kevin M</given-names></name><name name-style="western"><surname>Moroz</surname><given-names>Tatiana P</given-names></name><name name-style="western"><surname>Mukherjee</surname><given-names>Krishanu</given-names></name><name name-style="western"><surname>Williams</surname><given-names>Peter</given-names></name><name name-style="western"><surname>Paulay</surname><given-names>Gustav</given-names></name><name name-style="western"><surname>Moroz</surname><given-names>Leonid L</given-names></name><name name-style="western"><surname>Halanych</surname><given-names>Kenneth M</given-names></name></person-group><year>2017</year><article-title>Ctenophore relationships and their placement as the sister group of other animals</article-title><source>Nature Ecology &amp; Evolution</source><volume>1</volume><fpage>1737</fpage><lpage>1746</lpage><pub-id pub-id-type="doi">10.1038/s41559-017-0331-3</pub-id></element-citation></ref><ref id="B7081893"><element-citation xmlns:xlink="http://www.w3.org/1999/xlink" publication-type="article" xlink:type="simple"><person-group person-group-type="author"><name name-style="western"><surname>Mills</surname><given-names>Claudia E</given-names></name><name name-style="western"><surname>Pugh</surname><given-names>P R</given-names></name><name name-style="western"><surname>Harbison</surname><given-names>G R</given-names></name><name name-style="western"><surname>Haddock</surname><given-names>S H D</given-names></name></person-group><year>1996</year><article-title>Medusae, siphonophores and ctenophores of the Alboran Sea, south western Mediterranean</article-title><source>Scientia Marina</source><volume>60</volume><issue>1</issue><fpage>145</fpage><lpage>163</lpage></element-citation></ref></ref-list></tp:taxon-treatment>
