# Supplementary material for: Life beneath the ice: jellyfish and ctenophores from the Ross Sea, Antarctica, with an image-based training set for machine learning
Source: Biodivers Data J. 2021 Aug 16;9:e69374. doi: 10.3897/BDJ.9.e69374 (PMC8382665; doi:10.3897/BDJ.9.e69374)
Supplement: XML Treatment for Beroe sp. B [file BDJ.9.e69374-treatment10.xml]

<!DOCTYPE tp:taxon-treatment
  PUBLIC "-//TaxonX//DTD Taxonomic Treatment Publishing DTD v0 20100105//EN" "tax-treatment-NSO.dtd">
<tp:taxon-treatment xmlns:tp="http://www.plazi.org/taxpub"><tp:treatment-meta><mixed-citation publication-type="journal"><person-group><name><surname>Verhaegen</surname><given-names>Gerlien</given-names></name><name><surname>Cimoli</surname><given-names>Emiliano</given-names></name><name><surname>Lindsay</surname><given-names>Dhugal</given-names></name></person-group><article-title>Life beneath the ice: jellyfish and ctenophores from the Ross Sea, Antarctica, with an image-based training set for machine learning</article-title><source>Biodivers Data J</source><day>16</day><month>8</month><year>2021</year><volume>9</volume><pub-id pub-id-type="doi">10.3897/BDJ.9.e69374</pub-id></mixed-citation></tp:treatment-meta><tp:nomenclature><tp:taxon-name>
              <object-id xmlns:xlink="http://www.w3.org/1999/xlink" content-type="arpha" xlink:type="simple">93ACA6B5-891E-52D9-98FF-CD19AD5D2D4D</object-id>
              <tp:taxon-name-part taxon-name-part-type="genus">Beroe</tp:taxon-name-part>
              <tp:taxon-name-part taxon-name-part-type="undef-species">sp. B</tp:taxon-name-part>
            </tp:taxon-name></tp:nomenclature><tp:treatment-sec sec-type="materials"><title>Materials</title><list list-type="alpha-lower" list-content="occurrences"><list-item><p><bold>Type status:</bold><named-content xmlns:xlink="http://www.w3.org/1999/xlink" content-type="dwc:typeStatus" xlink:type="simple">Other material</named-content>. <bold>Occurrence:</bold> individualID: <named-content xmlns:xlink="http://www.w3.org/1999/xlink" content-type="dwc:individualID" xlink:type="simple">MCMEC2019_Beroe_sp_B_a</named-content>; associatedMedia: <named-content xmlns:xlink="http://www.w3.org/1999/xlink" content-type="dwc:associatedMedia" xlink:type="simple">"http://morphobank.org/permalink/?P3993", "https://youtu.be/VC-peoIaI0I"</named-content>; <bold>Taxon:</bold> kingdom: <named-content xmlns:xlink="http://www.w3.org/1999/xlink" content-type="dwc:kingdom" xlink:type="simple"><tp:taxon-name><tp:taxon-name-part taxon-name-part-type="kingdom">Animalia</tp:taxon-name-part></tp:taxon-name></named-content>; phylum: <named-content xmlns:xlink="http://www.w3.org/1999/xlink" content-type="dwc:phylum" xlink:type="simple"><tp:taxon-name><tp:taxon-name-part taxon-name-part-type="phylum">Ctenophora</tp:taxon-name-part></tp:taxon-name></named-content>; class: <named-content xmlns:xlink="http://www.w3.org/1999/xlink" content-type="dwc:class" xlink:type="simple"><tp:taxon-name><tp:taxon-name-part taxon-name-part-type="class">Nuda</tp:taxon-name-part></tp:taxon-name></named-content>; order: <named-content xmlns:xlink="http://www.w3.org/1999/xlink" content-type="dwc:order" xlink:type="simple"><tp:taxon-name><tp:taxon-name-part taxon-name-part-type="order">Beroida</tp:taxon-name-part></tp:taxon-name></named-content>; genus: <named-content xmlns:xlink="http://www.w3.org/1999/xlink" content-type="dwc:genus" xlink:type="simple"><tp:taxon-name><tp:taxon-name-part taxon-name-part-type="genus">Beroe</tp:taxon-name-part></tp:taxon-name></named-content>; <bold>Location:</bold> continent: <named-content xmlns:xlink="http://www.w3.org/1999/xlink" content-type="dwc:continent" xlink:type="simple">Antarctica</named-content>; waterBody: <named-content xmlns:xlink="http://www.w3.org/1999/xlink" content-type="dwc:waterBody" xlink:type="simple">McMurdo Sound</named-content>; maximumDepthInMeters: <named-content xmlns:xlink="http://www.w3.org/1999/xlink" content-type="dwc:maximumDepthInMeters" xlink:type="simple">1</named-content>; decimalLatitude: <named-content xmlns:xlink="http://www.w3.org/1999/xlink" content-type="dwc:decimalLatitude" xlink:type="simple">-77.637</named-content>; decimalLongitude: <named-content xmlns:xlink="http://www.w3.org/1999/xlink" content-type="dwc:decimalLongitude" xlink:type="simple">166.401</named-content>; <bold>Identification:</bold> identifiedBy: <named-content xmlns:xlink="http://www.w3.org/1999/xlink" content-type="dwc:identifiedBy" xlink:type="simple">Dhugal Lindsay</named-content>; <bold>Event:</bold> samplingProtocol: <named-content xmlns:xlink="http://www.w3.org/1999/xlink" content-type="dwc:samplingProtocol" xlink:type="simple">Sony Alpha 7 III camera equipped with a FE 90mm F2.8 Macro G OSS lens</named-content>; eventDate: <named-content xmlns:xlink="http://www.w3.org/1999/xlink" content-type="dwc:eventDate" xlink:type="simple">2019-11-15</named-content>; <bold>Record Level:</bold> type: <named-content xmlns:xlink="http://www.w3.org/1999/xlink" content-type="dwc:type" xlink:type="simple">StillImage, Video</named-content>; language: <named-content xmlns:xlink="http://www.w3.org/1999/xlink" content-type="dwc:language" xlink:type="simple">en</named-content>; rightsHolder: <named-content xmlns:xlink="http://www.w3.org/1999/xlink" content-type="dwc:rightsHolder" xlink:type="simple">Emiliano Cimoli</named-content></p></list-item></list></tp:treatment-sec><tp:treatment-sec sec-type="Distribution"><title>Distribution</title><p>First reported observation.</p></tp:treatment-sec><tp:treatment-sec sec-type="Notes"><title>Notes</title><p><underline>Description of and comments on observed material:</underline> N = 1 in 2019 (Fig. <xref ref-type="fig" rid="F7048133">12</xref>). Body length ca. 35 mm, body shape oval (body length ca. 1.5 times body width); colour transparent to milky white; length of comb rows 1/4 of the body length; ca. 22 comb plates per comb row; space between five comb plates ca. equal to width of comb plate and length of comb plates four times the width of a comb plate; length of meridional canals full body length; length stomodeum ca. equal to body length; no diverticula; small yellow round deposits located within the walls of the meridional canals (could be gonads, sperm, eggs or oil droplets). None of the currently described adult <italic><tp:taxon-name><tp:taxon-name-part taxon-name-part-type="genus" reg="Beroe">Beroe</tp:taxon-name-part></tp:taxon-name></italic> species found in the Southern Ocean matched with the description of our specimen (Table <xref ref-type="table" rid="T7035498">1</xref>); however, the lack of colour and the shortness of the comb rows vs. body length could indicate our specimen was a juvenile. Indeed, despite the colour of juvenile individuals being rarely included in the description or re-description of <italic><tp:taxon-name><tp:taxon-name-part taxon-name-part-type="genus" reg="Beroe">Beroe</tp:taxon-name-part></tp:taxon-name></italic> species, when reported, juveniles are either colourless (e.g. <italic><tp:taxon-name><tp:taxon-name-part taxon-name-part-type="genus" reg="Beroe">B.</tp:taxon-name-part><tp:taxon-name-part taxon-name-part-type="species" reg="abyssicola">abyssicola</tp:taxon-name-part></tp:taxon-name></italic> Mortensen, 1927), transparent (e.g. <italic><tp:taxon-name><tp:taxon-name-part taxon-name-part-type="genus" reg="Beroe">B.</tp:taxon-name-part><tp:taxon-name-part taxon-name-part-type="species" reg="ovata">ovata</tp:taxon-name-part></tp:taxon-name></italic> <italic>sensu</italic> Chun, 1880 and <italic><tp:taxon-name><tp:taxon-name-part taxon-name-part-type="genus" reg="Beroe ">B.</tp:taxon-name-part><tp:taxon-name-part taxon-name-part-type="species" reg="pandorina">pandorina</tp:taxon-name-part></tp:taxon-name></italic> Moser, 1903) or of lighter colour (e.g. <italic><tp:taxon-name><tp:taxon-name-part taxon-name-part-type="genus" reg="Beroe">B.</tp:taxon-name-part><tp:taxon-name-part taxon-name-part-type="species" reg="abyssicola">abyssicola</tp:taxon-name-part></tp:taxon-name></italic> in <xref ref-type="bibr" rid="B7049668">Arai 1988</xref>) compared to intraspecific adults. Shorter comb rows vs. body length in larvae or young specimens compared to adults have been reported for <italic><tp:taxon-name><tp:taxon-name-part taxon-name-part-type="genus" reg="Beroe ">B.</tp:taxon-name-part><tp:taxon-name-part taxon-name-part-type="species" reg="campana">campana</tp:taxon-name-part></tp:taxon-name></italic> (<xref ref-type="bibr" rid="B7085669">Komai 1918</xref>), <italic><tp:taxon-name><tp:taxon-name-part taxon-name-part-type="genus" reg="Beroe ">B.</tp:taxon-name-part><tp:taxon-name-part taxon-name-part-type="species" reg="forskalii">forskalii</tp:taxon-name-part></tp:taxon-name></italic> (<xref ref-type="bibr" rid="B7050579">Moser 1903</xref>), <italic><tp:taxon-name><tp:taxon-name-part taxon-name-part-type="genus" reg="Beroe">B.</tp:taxon-name-part><tp:taxon-name-part taxon-name-part-type="species" reg="gracilis">gracilis</tp:taxon-name-part></tp:taxon-name></italic> (<xref ref-type="bibr" rid="B7085696">Künne 1939</xref>), <italic><tp:taxon-name><tp:taxon-name-part taxon-name-part-type="genus" reg="Beroe ">B.</tp:taxon-name-part><tp:taxon-name-part taxon-name-part-type="species" reg="mitrata">mitrata</tp:taxon-name-part></tp:taxon-name></italic> (<xref ref-type="bibr" rid="B7085678">Moser 1907</xref>), <italic><tp:taxon-name><tp:taxon-name-part taxon-name-part-type="genus" reg="Beroe">B.</tp:taxon-name-part><tp:taxon-name-part taxon-name-part-type="species" reg="ovata">ovata</tp:taxon-name-part></tp:taxon-name></italic> <italic>sensu</italic> Mayer, 1912 (<xref ref-type="bibr" rid="B7350596">Mayer 1912</xref>) and <italic><tp:taxon-name><tp:taxon-name-part taxon-name-part-type="genus" reg="Beroe">B.</tp:taxon-name-part><tp:taxon-name-part taxon-name-part-type="species" reg="ramosa">ramosa</tp:taxon-name-part></tp:taxon-name></italic> (<xref ref-type="bibr" rid="B7085687">Komai 1921</xref>). However, even when shorter, the comb length in juveniles of the <italic><tp:taxon-name><tp:taxon-name-part taxon-name-part-type="genus" reg="Beroe">Beroe</tp:taxon-name-part></tp:taxon-name></italic> species listed above usually extended up to half the body length. Therefore, the comb row length of our observed species is unusually short, regardless of its life stage and, therefore, likely it is a <italic><tp:taxon-name><tp:taxon-name-part taxon-name-part-type="genus" reg="Beroe">Beroe</tp:taxon-name-part></tp:taxon-name></italic> species not yet reported to occur in the Southern Ocean.</p></tp:treatment-sec><tp:treatment-sec><!--Section generated to contain objects referenced in tp:taxon-treatment.--><fig id="F7048133" position="float" orientation="portrait"><object-id xmlns:xlink="http://www.w3.org/1999/xlink" content-type="arpha" xlink:type="simple">16F6ACF1-D6CB-5ACC-A778-F4834E487515</object-id><object-id xmlns:xlink="http://www.w3.org/1999/xlink" content-type="doi" xlink:type="simple">10.3897/BDJ.9.e69374.figure12</object-id><label>Figure 12.</label><caption><p><italic><tp:taxon-name><tp:taxon-name-part taxon-name-part-type="genus" reg="Beroe">Beroe</tp:taxon-name-part></tp:taxon-name></italic> sp. B specimen MCMEC2019_Beroe_sp_B_a observed on 15/11/2019: lateral views (A-B) and oral view (C). Photos courtesy: E. Cimoli.</p></caption><graphic xmlns:xlink="http://www.w3.org/1999/xlink" xlink:href="bdj-09-e69374-g012.jpg" position="float" id="oo_538697.jpg" orientation="portrait" xlink:type="simple"><uri content-type="original_file" xlink:type="simple">https://binary.pensoft.net/fig/538697</uri></graphic></fig><table-wrap id="T7035498" position="float" orientation="portrait"><label>Table 1.</label><caption><p>Morphological characteristics of <italic><tp:taxon-name><tp:taxon-name-part taxon-name-part-type="genus" reg="Beroe">Beroe</tp:taxon-name-part></tp:taxon-name></italic> species that have been reported for the Southern Ocean (the compared characters were chosen, based on those that were evident in our filmed specimens).</p></caption><table rules="all" border="1"><tbody><tr><td rowspan="1" colspan="1">
              <bold>Species</bold>
            </td><td rowspan="1" colspan="1">
              <bold>Body length (L) adults (mm)</bold>
            </td><td rowspan="1" colspan="1">
              <bold>Body shape</bold>
            </td><td rowspan="1" colspan="1">
              <bold>Comb row length vs. body length adult</bold>
            </td><td rowspan="1" colspan="1">
              <bold>Inter-comb plate distance</bold>
            </td><td rowspan="1" colspan="1">
              <bold>Branching from meridional canals</bold>
            </td><td rowspan="1" colspan="1">
              <bold>Colour</bold>
            </td><td rowspan="1" colspan="1">
              <bold>Illustration</bold>
            </td><td rowspan="1" colspan="1">
              <bold>Type locality</bold>
            </td></tr><tr><td rowspan="1" colspan="1"><italic><tp:taxon-name><tp:taxon-name-part taxon-name-part-type="genus" reg="Beroe">B.</tp:taxon-name-part><tp:taxon-name-part taxon-name-part-type="species" reg="compacta">compacta</tp:taxon-name-part></tp:taxon-name></italic> Moser, 1909</td><td rowspan="1" colspan="1">2.5</td><td rowspan="1" colspan="1">cylindrical</td><td rowspan="1" colspan="1">whole body length (based on drawing)</td><td rowspan="1" colspan="1">short</td><td rowspan="1" colspan="1">/</td><td rowspan="1" colspan="1">opaque, shimmering yellowish between white comb rows</td><td rowspan="1" colspan="1">Fig. <xref ref-type="fig" rid="F7140289">10</xref><xref ref-type="fig" rid="F7140549">d</xref></td><td rowspan="1" colspan="1">Gauss Station, Antarctica</td></tr><tr><td rowspan="1" colspan="1"><italic><tp:taxon-name><tp:taxon-name-part taxon-name-part-type="genus" reg="Beroe">B.</tp:taxon-name-part><tp:taxon-name-part taxon-name-part-type="species" reg="cucumis">cucumis</tp:taxon-name-part></tp:taxon-name></italic> Fabricius, 1780</td><td rowspan="1" colspan="1">/</td><td rowspan="1" colspan="1">oblong shape, elongated towards the extremities</td><td rowspan="1" colspan="1">whole body length</td><td rowspan="1" colspan="1">/</td><td rowspan="1" colspan="1">/</td><td rowspan="1" colspan="1">whitish with pink/red dots</td><td rowspan="1" colspan="1">/</td><td rowspan="1" colspan="1">Greenland</td></tr><tr><td rowspan="1" colspan="1"><italic><tp:taxon-name><tp:taxon-name-part taxon-name-part-type="genus" reg="Beroe">B.</tp:taxon-name-part><tp:taxon-name-part taxon-name-part-type="species" reg="ovatus">ovatus</tp:taxon-name-part></tp:taxon-name></italic> Bosc, 1802</td><td rowspan="1" colspan="1">/</td><td rowspan="1" colspan="1">oval</td><td rowspan="1" colspan="1">whole body length (based on drawing)</td><td rowspan="1" colspan="1">same as comb plate width (based on drawing)</td><td rowspan="1" colspan="1">/</td><td rowspan="1" colspan="1">transparent with nine uncoloured comb rows</td><td rowspan="1" colspan="1">Fig. <xref ref-type="fig" rid="F7140289">10</xref><xref ref-type="fig" rid="F7140546">a</xref></td><td rowspan="1" colspan="1">“all seas”</td></tr><tr><td rowspan="1" colspan="1"><italic><tp:taxon-name><tp:taxon-name-part taxon-name-part-type="genus" reg="Beroe">B.</tp:taxon-name-part><tp:taxon-name-part taxon-name-part-type="species" reg="ovata">ovata</tp:taxon-name-part></tp:taxon-name></italic><italic>sensu</italic> Chun, 1880</td><td rowspan="1" colspan="1">&lt; 160</td><td rowspan="1" colspan="1">body elongated, cylindrical, not very noticeably compressed, gradually tapering towards the aboral pole in a semicircular arc</td><td rowspan="1" colspan="1">3/4 (based on drawing)</td><td rowspan="1" colspan="1">short (space between three comb plates ca. equal to width of comb plate, based on drawing)</td><td rowspan="1" colspan="1">numerous diverticula, no anastomoses</td><td rowspan="1" colspan="1">young transparent; adults during period of increased reproduction pink or bright red, otherwise unpigmented, grey-white or light transparent red</td><td rowspan="1" colspan="1">Fig. <xref ref-type="fig" rid="F7140289">10</xref><xref ref-type="fig" rid="F7140548">c</xref></td><td rowspan="1" colspan="1">Gulf of Naples, Mediterranean Sea</td></tr><tr><td rowspan="1" colspan="1"><italic><tp:taxon-name><tp:taxon-name-part taxon-name-part-type="genus" reg="Beroe">B.</tp:taxon-name-part><tp:taxon-name-part taxon-name-part-type="species" reg="ovata">ovata</tp:taxon-name-part></tp:taxon-name></italic><italic>sensu</italic> Mayer, 1912</td><td rowspan="1" colspan="1">70-115</td><td rowspan="1" colspan="1">mitre-shaped with lateral compression very marked and mouth a wide-gaping slit</td><td rowspan="1" colspan="1">3/4 (1/2 in juveniles)</td><td rowspan="1" colspan="1">wide (space between two comb plates ca. equal to width of comb plate, based on drawing)</td><td rowspan="1" colspan="1">loose network of numerous diverticula with few anastomoses</td><td rowspan="1" colspan="1">dull-milky (in Florida) to highly coloured, with deep pink or reddish-brown canals (in northern waters as in Chesapeake Bay)</td><td rowspan="1" colspan="1">Fig. <xref ref-type="fig" rid="F7140289">10</xref><xref ref-type="fig" rid="F7140547">b</xref></td><td rowspan="1" colspan="1">Atlantic Coast of North America</td></tr><tr><td rowspan="1" colspan="1"><italic><tp:taxon-name><tp:taxon-name-part taxon-name-part-type="genus" reg="Beroe">Beroe</tp:taxon-name-part></tp:taxon-name></italic> sp. A</td><td rowspan="1" colspan="1">/</td><td rowspan="1" colspan="1">oval (body length ca. 2.4 times body width)</td><td rowspan="1" colspan="1">ca. 2/3 of body length</td><td rowspan="1" colspan="1">short (space between four comb plates ca. equal to width of comb plate)</td><td rowspan="1" colspan="1">diverticula without anastomoses</td><td rowspan="1" colspan="1">brownish-orange stomodeum and diverticula</td><td rowspan="1" colspan="1">Fig. <xref ref-type="fig" rid="F7140605">11</xref></td><td rowspan="1" colspan="1">Mc Murdo Sound, this study</td></tr><tr><td rowspan="1" colspan="1"><italic><tp:taxon-name><tp:taxon-name-part taxon-name-part-type="genus" reg="Beroe">Beroe</tp:taxon-name-part></tp:taxon-name></italic> sp. B</td><td rowspan="1" colspan="1">ca. 35</td><td rowspan="1" colspan="1">oval (body length ca. 1.5 times body width)</td><td rowspan="1" colspan="1">ca. 1/4 of body length</td><td rowspan="1" colspan="1">short (space between 5 comb plates ca. equal to width of comb plate)</td><td rowspan="1" colspan="1">no diverticula</td><td rowspan="1" colspan="1">transparent to milky white</td><td rowspan="1" colspan="1">Fig. <xref ref-type="fig" rid="F7048133">12</xref></td><td rowspan="1" colspan="1">Mc Murdo Sound, this study</td></tr></tbody></table></table-wrap><fig-group id="F7140289" position="float" orientation="portrait"><caption><p><italic><tp:taxon-name><tp:taxon-name-part taxon-name-part-type="genus" reg="Beroe">Beroe</tp:taxon-name-part></tp:taxon-name></italic> species recorded from the Southern Ocean</p></caption><fig id="F7140546" position="float" orientation="portrait"><object-id xmlns:xlink="http://www.w3.org/1999/xlink" content-type="arpha" xlink:type="simple">37C5FC21-370B-5ACC-8634-64685EC3474F</object-id><object-id xmlns:xlink="http://www.w3.org/1999/xlink" content-type="doi" xlink:type="simple">10.3897/BDJ.9.e69374.figure10a</object-id><label>Figure 10a.</label><caption><p><italic><tp:taxon-name><tp:taxon-name-part taxon-name-part-type="genus" reg="Beroe">Beroe</tp:taxon-name-part><tp:taxon-name-part taxon-name-part-type="species" reg="ovatus">ovatus</tp:taxon-name-part></tp:taxon-name></italic> Bosc, 1802, drawing (modified from <xref ref-type="bibr" rid="B7374617">Bosc 1802</xref>).</p></caption><graphic xmlns:xlink="http://www.w3.org/1999/xlink" xlink:href="bdj-09-e69374-g010_a.jpg" xlink:type="simple" position="float" orientation="portrait" id="oo_568271.jpg"><uri content-type="original_file" xlink:type="simple">https://binary.pensoft.net/fig/568271</uri></graphic></fig><fig id="F7140547" position="float" orientation="portrait"><object-id xmlns:xlink="http://www.w3.org/1999/xlink" content-type="arpha" xlink:type="simple">E9106DE3-13BA-53A7-821E-D80E69C0AE83</object-id><object-id xmlns:xlink="http://www.w3.org/1999/xlink" content-type="doi" xlink:type="simple">10.3897/BDJ.9.e69374.figure10b</object-id><label>Figure 10b.</label><caption><p><italic><tp:taxon-name><tp:taxon-name-part taxon-name-part-type="genus" reg="Beroe">Beroe</tp:taxon-name-part><tp:taxon-name-part taxon-name-part-type="species" reg="ovata">ovata</tp:taxon-name-part></tp:taxon-name></italic> sensu Chun, 1880, drawing of an adult specimen from the Gulf of Naples, Mediterranean Sea (modified from <xref ref-type="bibr" rid="B7050438">Chun 1880</xref>).</p></caption><graphic xmlns:xlink="http://www.w3.org/1999/xlink" xlink:href="bdj-09-e69374-g010_b.jpeg" xlink:type="simple" position="float" orientation="portrait" id="oo_568272.jpeg"><uri content-type="original_file" xlink:type="simple">https://binary.pensoft.net/fig/568272</uri></graphic></fig><fig id="F7140548" position="float" orientation="portrait"><object-id xmlns:xlink="http://www.w3.org/1999/xlink" content-type="arpha" xlink:type="simple">18659695-0204-5C27-9A6B-444B294AB0A3</object-id><object-id xmlns:xlink="http://www.w3.org/1999/xlink" content-type="doi" xlink:type="simple">10.3897/BDJ.9.e69374.figure10c</object-id><label>Figure 10c.</label><caption><p><italic><tp:taxon-name><tp:taxon-name-part taxon-name-part-type="genus" reg="Beroe">Beroe</tp:taxon-name-part><tp:taxon-name-part taxon-name-part-type="species" reg="ovata">ovata</tp:taxon-name-part></tp:taxon-name></italic> sensu Mayer, 1912 drawing of a specimen from St. Mary’s River, Maryland (modified from <xref ref-type="bibr" rid="B7350596">Mayer 1912</xref>).</p></caption><graphic xmlns:xlink="http://www.w3.org/1999/xlink" xlink:href="bdj-09-e69374-g010_c.jpg" xlink:type="simple" position="float" orientation="portrait" id="oo_568273.jpg"><uri content-type="original_file" xlink:type="simple">https://binary.pensoft.net/fig/568273</uri></graphic></fig><fig id="F7140549" position="float" orientation="portrait"><object-id xmlns:xlink="http://www.w3.org/1999/xlink" content-type="arpha" xlink:type="simple">47AE9E11-06C3-5DB5-9E07-6956291654DC</object-id><object-id xmlns:xlink="http://www.w3.org/1999/xlink" content-type="doi" xlink:type="simple">10.3897/BDJ.9.e69374.figure10d</object-id><label>Figure 10d.</label><caption><p><italic><tp:taxon-name><tp:taxon-name-part taxon-name-part-type="genus" reg="Beroe">Beroe</tp:taxon-name-part><tp:taxon-name-part taxon-name-part-type="species" reg="compacta">compacta</tp:taxon-name-part></tp:taxon-name></italic> Moser, 1909 drawing (length 2.5 mm) from Gauss Station, Antarctica (modified from <xref ref-type="bibr" rid="B7049519">Moser 1909</xref>).</p></caption><graphic xmlns:xlink="http://www.w3.org/1999/xlink" xlink:href="bdj-09-e69374-g010_d.jpg" xlink:type="simple" position="float" orientation="portrait" id="oo_568274.jpg"><uri content-type="original_file" xlink:type="simple">https://binary.pensoft.net/fig/568274</uri></graphic></fig></fig-group><fig id="F7140549" position="float" orientation="portrait"><object-id xmlns:xlink="http://www.w3.org/1999/xlink" content-type="arpha" xlink:type="simple">47AE9E11-06C3-5DB5-9E07-6956291654DC</object-id><object-id xmlns:xlink="http://www.w3.org/1999/xlink" content-type="doi" xlink:type="simple">10.3897/BDJ.9.e69374.figure10d</object-id><label>Figure 10d.</label><caption><p><italic><tp:taxon-name><tp:taxon-name-part taxon-name-part-type="genus" reg="Beroe">Beroe</tp:taxon-name-part><tp:taxon-name-part taxon-name-part-type="species" reg="compacta">compacta</tp:taxon-name-part></tp:taxon-name></italic> Moser, 1909 drawing (length 2.5 mm) from Gauss Station, Antarctica (modified from <xref ref-type="bibr" rid="B7049519">Moser 1909</xref>).</p></caption><graphic xmlns:xlink="http://www.w3.org/1999/xlink" xlink:href="bdj-09-e69374-g010_d.jpg" xlink:type="simple" position="float" orientation="portrait" id="oo_568274.jpg"><uri content-type="original_file" xlink:type="simple">https://binary.pensoft.net/fig/568274</uri></graphic></fig><fig id="F7140546" position="float" orientation="portrait"><object-id xmlns:xlink="http://www.w3.org/1999/xlink" content-type="arpha" xlink:type="simple">37C5FC21-370B-5ACC-8634-64685EC3474F</object-id><object-id xmlns:xlink="http://www.w3.org/1999/xlink" content-type="doi" xlink:type="simple">10.3897/BDJ.9.e69374.figure10a</object-id><label>Figure 10a.</label><caption><p><italic><tp:taxon-name><tp:taxon-name-part taxon-name-part-type="genus" reg="Beroe">Beroe</tp:taxon-name-part><tp:taxon-name-part taxon-name-part-type="species" reg="ovatus">ovatus</tp:taxon-name-part></tp:taxon-name></italic> Bosc, 1802, drawing (modified from <xref ref-type="bibr" rid="B7374617">Bosc 1802</xref>).</p></caption><graphic xmlns:xlink="http://www.w3.org/1999/xlink" xlink:href="bdj-09-e69374-g010_a.jpg" xlink:type="simple" position="float" orientation="portrait" id="oo_568271.jpg"><uri content-type="original_file" xlink:type="simple">https://binary.pensoft.net/fig/568271</uri></graphic></fig><fig id="F7140548" position="float" orientation="portrait"><object-id xmlns:xlink="http://www.w3.org/1999/xlink" content-type="arpha" xlink:type="simple">18659695-0204-5C27-9A6B-444B294AB0A3</object-id><object-id xmlns:xlink="http://www.w3.org/1999/xlink" content-type="doi" xlink:type="simple">10.3897/BDJ.9.e69374.figure10c</object-id><label>Figure 10c.</label><caption><p><italic><tp:taxon-name><tp:taxon-name-part taxon-name-part-type="genus" reg="Beroe">Beroe</tp:taxon-name-part><tp:taxon-name-part taxon-name-part-type="species" reg="ovata">ovata</tp:taxon-name-part></tp:taxon-name></italic> sensu Mayer, 1912 drawing of a specimen from St. Mary’s River, Maryland (modified from <xref ref-type="bibr" rid="B7350596">Mayer 1912</xref>).</p></caption><graphic xmlns:xlink="http://www.w3.org/1999/xlink" xlink:href="bdj-09-e69374-g010_c.jpg" xlink:type="simple" position="float" orientation="portrait" id="oo_568273.jpg"><uri content-type="original_file" xlink:type="simple">https://binary.pensoft.net/fig/568273</uri></graphic></fig><fig id="F7140547" position="float" orientation="portrait"><object-id xmlns:xlink="http://www.w3.org/1999/xlink" content-type="arpha" xlink:type="simple">E9106DE3-13BA-53A7-821E-D80E69C0AE83</object-id><object-id xmlns:xlink="http://www.w3.org/1999/xlink" content-type="doi" xlink:type="simple">10.3897/BDJ.9.e69374.figure10b</object-id><label>Figure 10b.</label><caption><p><italic><tp:taxon-name><tp:taxon-name-part taxon-name-part-type="genus" reg="Beroe">Beroe</tp:taxon-name-part><tp:taxon-name-part taxon-name-part-type="species" reg="ovata">ovata</tp:taxon-name-part></tp:taxon-name></italic> sensu Chun, 1880, drawing of an adult specimen from the Gulf of Naples, Mediterranean Sea (modified from <xref ref-type="bibr" rid="B7050438">Chun 1880</xref>).</p></caption><graphic xmlns:xlink="http://www.w3.org/1999/xlink" xlink:href="bdj-09-e69374-g010_b.jpeg" xlink:type="simple" position="float" orientation="portrait" id="oo_568272.jpeg"><uri content-type="original_file" xlink:type="simple">https://binary.pensoft.net/fig/568272</uri></graphic></fig><fig-group id="F7140605" position="float" orientation="portrait"><caption><p>Specimens of <italic><tp:taxon-name><tp:taxon-name-part taxon-name-part-type="genus" reg="Beroe">Beroe</tp:taxon-name-part></tp:taxon-name></italic> sp. A observed in the Ross Sea. a-c and e-f photos courtesy: E. Cimoli; d photo courtesy: Shawn Harper.</p></caption><fig id="F7140610" position="float" orientation="portrait"><object-id xmlns:xlink="http://www.w3.org/1999/xlink" content-type="arpha" xlink:type="simple">685F118D-0594-5042-A34F-37F58ACA755E</object-id><object-id xmlns:xlink="http://www.w3.org/1999/xlink" content-type="doi" xlink:type="simple">10.3897/BDJ.9.e69374.figure11a</object-id><label>Figure 11a.</label><caption><p>Adult specimen observed on 16/11/2019 (MCMEC2019_Beroe_sp_A_a)</p></caption><graphic xmlns:xlink="http://www.w3.org/1999/xlink" xlink:href="bdj-09-e69374-g011_a.png" xlink:type="simple" position="float" orientation="portrait" id="oo_549339.png"><uri content-type="original_file" xlink:type="simple">https://binary.pensoft.net/fig/549339</uri></graphic></fig><fig id="F7140611" position="float" orientation="portrait"><object-id xmlns:xlink="http://www.w3.org/1999/xlink" content-type="arpha" xlink:type="simple">EB716D36-4062-578C-A97D-605DDE53D659</object-id><object-id xmlns:xlink="http://www.w3.org/1999/xlink" content-type="doi" xlink:type="simple">10.3897/BDJ.9.e69374.figure11b</object-id><label>Figure 11b.</label><caption><p>Adult specimen in apico-lateral view observed on 16/11/2018 (MCMEC2018_Beroe_sp_A_c)</p></caption><graphic xmlns:xlink="http://www.w3.org/1999/xlink" xlink:href="bdj-09-e69374-g011_b.jpg" xlink:type="simple" position="float" orientation="portrait" id="oo_549342.jpg"><uri content-type="original_file" xlink:type="simple">https://binary.pensoft.net/fig/549342</uri></graphic></fig><fig id="F7140612" position="float" orientation="portrait"><object-id xmlns:xlink="http://www.w3.org/1999/xlink" content-type="arpha" xlink:type="simple">AA377D59-60CF-5413-8411-3ED96EDEDB48</object-id><object-id xmlns:xlink="http://www.w3.org/1999/xlink" content-type="doi" xlink:type="simple">10.3897/BDJ.9.e69374.figure11c</object-id><label>Figure 11c.</label><caption><p>Adult specimen in lateral view observed on 16/11/2018 (MCMEC2018_Beroe_sp_A_c)</p></caption><graphic xmlns:xlink="http://www.w3.org/1999/xlink" xlink:href="bdj-09-e69374-g011_c.jpg" xlink:type="simple" position="float" orientation="portrait" id="oo_549341.jpg"><uri content-type="original_file" xlink:type="simple">https://binary.pensoft.net/fig/549341</uri></graphic></fig><fig id="F7140613" position="float" orientation="portrait"><object-id xmlns:xlink="http://www.w3.org/1999/xlink" content-type="arpha" xlink:type="simple">75BE7099-C0B3-5DEF-9B91-049131CAB81C</object-id><object-id xmlns:xlink="http://www.w3.org/1999/xlink" content-type="doi" xlink:type="simple">10.3897/BDJ.9.e69374.figure11d</object-id><label>Figure 11d.</label><caption><p>Adult specimen observed at Little Razorback Island, Ross Sea, on 02/12/2010 (LRISH2010_Beroe_sp_A_g).</p></caption><graphic xmlns:xlink="http://www.w3.org/1999/xlink" xlink:href="bdj-09-e69374-g011_d.jpg" xlink:type="simple" position="float" orientation="portrait" id="oo_549340.jpg"><uri content-type="original_file" xlink:type="simple">https://binary.pensoft.net/fig/549340</uri></graphic></fig><fig id="F7140614" position="float" orientation="portrait"><object-id xmlns:xlink="http://www.w3.org/1999/xlink" content-type="arpha" xlink:type="simple">25CCEE1C-C880-5812-A040-74558674315F</object-id><object-id xmlns:xlink="http://www.w3.org/1999/xlink" content-type="doi" xlink:type="simple">10.3897/BDJ.9.e69374.figure11e</object-id><label>Figure 11e.</label><caption><p>Juvenile specimen MCMEC2019_Beroe_sp_A_b in stomodeal view observed on 30/11/2019.</p></caption><graphic xmlns:xlink="http://www.w3.org/1999/xlink" xlink:href="bdj-09-e69374-g011_e.jpg" xlink:type="simple" position="float" orientation="portrait" id="oo_549343.jpg"><uri content-type="original_file" xlink:type="simple">https://binary.pensoft.net/fig/549343</uri></graphic></fig><fig id="F7140615" position="float" orientation="portrait"><object-id xmlns:xlink="http://www.w3.org/1999/xlink" content-type="arpha" xlink:type="simple">61E07C29-3CF2-53E2-874B-86F418D980B0</object-id><object-id xmlns:xlink="http://www.w3.org/1999/xlink" content-type="doi" xlink:type="simple">10.3897/BDJ.9.e69374.figure11f</object-id><label>Figure 11f.</label><caption><p>Juvenile specimen MCMEC2019_Beroe_sp_A_b observed on 30/11/2019.</p></caption><graphic xmlns:xlink="http://www.w3.org/1999/xlink" xlink:href="bdj-09-e69374-g011_f.png" xlink:type="simple" position="float" orientation="portrait" id="oo_549344.png"><uri content-type="original_file" xlink:type="simple">https://binary.pensoft.net/fig/549344</uri></graphic></fig></fig-group></tp:treatment-sec><ref-list><ref id="B7049668"><element-citation xmlns:xlink="http://www.w3.org/1999/xlink" publication-type="article" xlink:type="simple"><person-group person-group-type="author"><name name-style="western"><surname>Arai</surname><given-names>Mary Needler</given-names></name></person-group><year>1988</year><article-title><italic><tp:taxon-name><tp:taxon-name-part taxon-name-part-type="genus" reg="Beroe">Beroe</tp:taxon-name-part><tp:taxon-name-part taxon-name-part-type="species" reg="abyssicola">abyssicola</tp:taxon-name-part></tp:taxon-name></italic> Mortensen, 1927: a redescription</article-title><source>Contributions to Natural Science of The Royal British Columbia Museum</source><volume>9</volume><fpage>1</fpage><lpage>7</lpage></element-citation></ref><ref id="B7085669"><element-citation xmlns:xlink="http://www.w3.org/1999/xlink" publication-type="article" xlink:type="simple"><person-group person-group-type="author"><name name-style="western"><surname>Komai</surname><given-names>Taku</given-names></name></person-group><year>1918</year><article-title>On ctenophores of the neighbourhood of Misaki.</article-title><source>The Zoological Society of Japan</source><volume>9</volume><issue>4</issue><fpage>451</fpage><lpage>474</lpage></element-citation></ref><ref id="B7050579"><element-citation xmlns:xlink="http://www.w3.org/1999/xlink" publication-type="book" xlink:type="simple"><person-group person-group-type="author"><name name-style="western"><surname>Moser</surname><given-names>F</given-names></name></person-group><year>1903</year><source>Die Ctenophoren der Siboga-Expedition</source><publisher-name>EJ Brill</publisher-name><size units="page">34</size></element-citation></ref><ref id="B7085696"><element-citation xmlns:xlink="http://www.w3.org/1999/xlink" publication-type="article" xlink:type="simple"><person-group person-group-type="author"><name name-style="western"><surname>Künne</surname><given-names>Clemens</given-names></name></person-group><year>1939</year><article-title>Die <tp:taxon-name><tp:taxon-name-part taxon-name-part-type="genus" reg="Beroe">Beroe</tp:taxon-name-part></tp:taxon-name> (<tp:taxon-name><tp:taxon-name-part taxon-name-part-type="phylum">Ctenophora</tp:taxon-name-part></tp:taxon-name>) der südlichen Nord-see, <italic><tp:taxon-name><tp:taxon-name-part taxon-name-part-type="genus" reg="Beroe">Beroe</tp:taxon-name-part><tp:taxon-name-part taxon-name-part-type="species" reg="gracilis">gracilis</tp:taxon-name-part></tp:taxon-name></italic> n. sp.</article-title><source>Zoologischer Anzeiger</source><volume>127</volume><issue>5-6</issue><fpage>172</fpage><lpage>174</lpage></element-citation></ref><ref id="B7085678"><element-citation xmlns:xlink="http://www.w3.org/1999/xlink" publication-type="article" xlink:type="simple"><person-group person-group-type="author"><name name-style="western"><surname>Moser</surname><given-names>F</given-names></name></person-group><year>1907</year><article-title>Neues über Cenophoren.</article-title><source>Zoologischer Anzeiger</source><volume>31</volume><fpage>786</fpage><lpage>790</lpage></element-citation></ref><ref id="B7350596"><element-citation xmlns:xlink="http://www.w3.org/1999/xlink" publication-type="article" xlink:type="simple"><person-group person-group-type="author"><name name-style="western"><surname>Mayer</surname><given-names>Alfred Goldsborough</given-names></name></person-group><year>1912</year><article-title>Ctenophores of the Atlantic Coast of North America</article-title><source>Carnegie Institution of Washington</source><volume>162</volume><fpage>1</fpage><lpage>58</lpage></element-citation></ref><ref id="B7085687"><element-citation xmlns:xlink="http://www.w3.org/1999/xlink" publication-type="article" xlink:type="simple"><person-group person-group-type="author"><name name-style="western"><surname>Komai</surname><given-names>T</given-names></name></person-group><year>1921</year><article-title>Notes on the two Japanese ctenophores, <italic><tp:taxon-name><tp:taxon-name-part taxon-name-part-type="genus" reg="Lampetia">Lampetia</tp:taxon-name-part><tp:taxon-name-part taxon-name-part-type="species" reg="pancerina">pancerina</tp:taxon-name-part></tp:taxon-name></italic> Chun and <italic><tp:taxon-name><tp:taxon-name-part taxon-name-part-type="genus" reg="Beroe">Beroe</tp:taxon-name-part><tp:taxon-name-part taxon-name-part-type="species" reg="ramosa">ramosa</tp:taxon-name-part></tp:taxon-name></italic> n. sp.</article-title><source>The Zoological Society of Japan</source><volume>10</volume><issue>2</issue><fpage>15</fpage><lpage>18</lpage></element-citation></ref></ref-list></tp:taxon-treatment>
