# Supplementary material for: Life beneath the ice: jellyfish and ctenophores from the Ross Sea, Antarctica, with an image-based training set for machine learning
Source: Biodivers Data J. 2021 Aug 16;9:e69374. doi: 10.3897/BDJ.9.e69374 (PMC8382665; doi:10.3897/BDJ.9.e69374)
Supplement: XML Treatment for Callianira cristata [file BDJ.9.e69374-treatment11.xml]

<!DOCTYPE tp:taxon-treatment
  PUBLIC "-//TaxonX//DTD Taxonomic Treatment Publishing DTD v0 20100105//EN" "tax-treatment-NSO.dtd">
<tp:taxon-treatment xmlns:tp="http://www.plazi.org/taxpub"><tp:treatment-meta><mixed-citation publication-type="journal"><person-group><name><surname>Verhaegen</surname><given-names>Gerlien</given-names></name><name><surname>Cimoli</surname><given-names>Emiliano</given-names></name><name><surname>Lindsay</surname><given-names>Dhugal</given-names></name></person-group><article-title>Life beneath the ice: jellyfish and ctenophores from the Ross Sea, Antarctica, with an image-based training set for machine learning</article-title><source>Biodivers Data J</source><day>16</day><month>8</month><year>2021</year><volume>9</volume><pub-id pub-id-type="doi">10.3897/BDJ.9.e69374</pub-id></mixed-citation></tp:treatment-meta><tp:nomenclature><tp:taxon-name>
              <object-id xmlns:xlink="http://www.w3.org/1999/xlink" content-type="arpha" xlink:type="simple">87EF759E-4F79-5526-88EF-F414494C1E96</object-id>
              <tp:taxon-name-part taxon-name-part-type="genus">Callianira</tp:taxon-name-part>
              <tp:taxon-name-part taxon-name-part-type="species">cristata</tp:taxon-name-part>
            </tp:taxon-name><tp:taxon-authority>Moser, 1909</tp:taxon-authority></tp:nomenclature><tp:treatment-sec sec-type="materials"><title>Materials</title><list list-type="alpha-lower" list-content="occurrences"><list-item><p><bold>Type status:</bold><named-content xmlns:xlink="http://www.w3.org/1999/xlink" content-type="dwc:typeStatus" xlink:type="simple">Other material</named-content>. <bold>Occurrence:</bold> individualID: <named-content xmlns:xlink="http://www.w3.org/1999/xlink" content-type="dwc:individualID" xlink:type="simple">MCMEC2019_Callianira_cristata_a</named-content>; lifeStage: <named-content xmlns:xlink="http://www.w3.org/1999/xlink" content-type="dwc:lifeStage" xlink:type="simple">adult</named-content>; associatedMedia: <named-content xmlns:xlink="http://www.w3.org/1999/xlink" content-type="dwc:associatedMedia" xlink:type="simple">"https://youtu.be/30g9CvYh5JE"</named-content>; <bold>Taxon:</bold> scientificName: <named-content xmlns:xlink="http://www.w3.org/1999/xlink" content-type="dwc:scientificName" xlink:type="simple"><tp:taxon-name><tp:taxon-name-part taxon-name-part-type="genus" reg="Callianira">Callianira</tp:taxon-name-part><tp:taxon-name-part taxon-name-part-type="species" reg="cristata">cristata</tp:taxon-name-part></tp:taxon-name></named-content>; kingdom: <named-content xmlns:xlink="http://www.w3.org/1999/xlink" content-type="dwc:kingdom" xlink:type="simple"><tp:taxon-name><tp:taxon-name-part taxon-name-part-type="kingdom">Animalia</tp:taxon-name-part></tp:taxon-name></named-content>; phylum: <named-content xmlns:xlink="http://www.w3.org/1999/xlink" content-type="dwc:phylum" xlink:type="simple"><tp:taxon-name><tp:taxon-name-part taxon-name-part-type="phylum">Ctenophora</tp:taxon-name-part></tp:taxon-name></named-content>; class: <named-content xmlns:xlink="http://www.w3.org/1999/xlink" content-type="dwc:class" xlink:type="simple"><tp:taxon-name><tp:taxon-name-part taxon-name-part-type="class">Tentaculata</tp:taxon-name-part></tp:taxon-name></named-content>; order: <named-content xmlns:xlink="http://www.w3.org/1999/xlink" content-type="dwc:order" xlink:type="simple"><tp:taxon-name><tp:taxon-name-part taxon-name-part-type="order">Cydippida</tp:taxon-name-part></tp:taxon-name></named-content>; family: <named-content xmlns:xlink="http://www.w3.org/1999/xlink" content-type="dwc:family" xlink:type="simple"><tp:taxon-name><tp:taxon-name-part taxon-name-part-type="order">Cydippida</tp:taxon-name-part></tp:taxon-name> incertae sedis</named-content>; genus: <named-content xmlns:xlink="http://www.w3.org/1999/xlink" content-type="dwc:genus" xlink:type="simple"><tp:taxon-name><tp:taxon-name-part taxon-name-part-type="genus">Callianira</tp:taxon-name-part></tp:taxon-name></named-content>; <bold>Location:</bold> continent: <named-content xmlns:xlink="http://www.w3.org/1999/xlink" content-type="dwc:continent" xlink:type="simple">Antarctica</named-content>; waterBody: <named-content xmlns:xlink="http://www.w3.org/1999/xlink" content-type="dwc:waterBody" xlink:type="simple">McMurdo Sound</named-content>; maximumDepthInMeters: <named-content xmlns:xlink="http://www.w3.org/1999/xlink" content-type="dwc:maximumDepthInMeters" xlink:type="simple">1</named-content>; decimalLatitude: <named-content xmlns:xlink="http://www.w3.org/1999/xlink" content-type="dwc:decimalLatitude" xlink:type="simple">-77.637</named-content>; decimalLongitude: <named-content xmlns:xlink="http://www.w3.org/1999/xlink" content-type="dwc:decimalLongitude" xlink:type="simple">166.401</named-content>; <bold>Identification:</bold> identifiedBy: <named-content xmlns:xlink="http://www.w3.org/1999/xlink" content-type="dwc:identifiedBy" xlink:type="simple">Dhugal Lindsay</named-content>; <bold>Event:</bold> samplingProtocol: <named-content xmlns:xlink="http://www.w3.org/1999/xlink" content-type="dwc:samplingProtocol" xlink:type="simple">Sony Alpha 7 III camera equipped with a FE 90mm F2.8 Macro G OSS lens</named-content>; eventDate: <named-content xmlns:xlink="http://www.w3.org/1999/xlink" content-type="dwc:eventDate" xlink:type="simple">2019-11-22</named-content>; <bold>Record Level:</bold> type: <named-content xmlns:xlink="http://www.w3.org/1999/xlink" content-type="dwc:type" xlink:type="simple">Video</named-content>; language: <named-content xmlns:xlink="http://www.w3.org/1999/xlink" content-type="dwc:language" xlink:type="simple">en</named-content>; rightsHolder: <named-content xmlns:xlink="http://www.w3.org/1999/xlink" content-type="dwc:rightsHolder" xlink:type="simple">Emiliano Cimoli</named-content></p></list-item><list-item><p><bold>Type status:</bold><named-content xmlns:xlink="http://www.w3.org/1999/xlink" content-type="dwc:typeStatus" xlink:type="simple">Other material</named-content>. <bold>Occurrence:</bold> individualID: <named-content xmlns:xlink="http://www.w3.org/1999/xlink" content-type="dwc:individualID" xlink:type="simple">MCMEC2019_Callianira_cristata_b</named-content>; lifeStage: <named-content xmlns:xlink="http://www.w3.org/1999/xlink" content-type="dwc:lifeStage" xlink:type="simple">adult</named-content>; associatedMedia: <named-content xmlns:xlink="http://www.w3.org/1999/xlink" content-type="dwc:associatedMedia" xlink:type="simple">http://morphobank.org/permalink/?P3993</named-content>; <bold>Taxon:</bold> scientificName: <named-content xmlns:xlink="http://www.w3.org/1999/xlink" content-type="dwc:scientificName" xlink:type="simple"><tp:taxon-name><tp:taxon-name-part taxon-name-part-type="genus" reg="Callianira">Callianira</tp:taxon-name-part><tp:taxon-name-part taxon-name-part-type="species" reg="cristata">cristata</tp:taxon-name-part></tp:taxon-name></named-content>; kingdom: <named-content xmlns:xlink="http://www.w3.org/1999/xlink" content-type="dwc:kingdom" xlink:type="simple"><tp:taxon-name><tp:taxon-name-part taxon-name-part-type="kingdom">Animalia</tp:taxon-name-part></tp:taxon-name></named-content>; phylum: <named-content xmlns:xlink="http://www.w3.org/1999/xlink" content-type="dwc:phylum" xlink:type="simple"><tp:taxon-name><tp:taxon-name-part taxon-name-part-type="phylum">Ctenophora</tp:taxon-name-part></tp:taxon-name></named-content>; class: <named-content xmlns:xlink="http://www.w3.org/1999/xlink" content-type="dwc:class" xlink:type="simple"><tp:taxon-name><tp:taxon-name-part taxon-name-part-type="class">Tentaculata</tp:taxon-name-part></tp:taxon-name></named-content>; order: <named-content xmlns:xlink="http://www.w3.org/1999/xlink" content-type="dwc:order" xlink:type="simple"><tp:taxon-name><tp:taxon-name-part taxon-name-part-type="order">Cydippida</tp:taxon-name-part></tp:taxon-name></named-content>; family: <named-content xmlns:xlink="http://www.w3.org/1999/xlink" content-type="dwc:family" xlink:type="simple"><tp:taxon-name><tp:taxon-name-part taxon-name-part-type="order">Cydippida</tp:taxon-name-part></tp:taxon-name> incertae sedis</named-content>; genus: <named-content xmlns:xlink="http://www.w3.org/1999/xlink" content-type="dwc:genus" xlink:type="simple"><tp:taxon-name><tp:taxon-name-part taxon-name-part-type="genus">Callianira</tp:taxon-name-part></tp:taxon-name></named-content>; <bold>Location:</bold> continent: <named-content xmlns:xlink="http://www.w3.org/1999/xlink" content-type="dwc:continent" xlink:type="simple">Antarctica</named-content>; waterBody: <named-content xmlns:xlink="http://www.w3.org/1999/xlink" content-type="dwc:waterBody" xlink:type="simple">McMurdo Sound</named-content>; maximumDepthInMeters: <named-content xmlns:xlink="http://www.w3.org/1999/xlink" content-type="dwc:maximumDepthInMeters" xlink:type="simple">1</named-content>; decimalLatitude: <named-content xmlns:xlink="http://www.w3.org/1999/xlink" content-type="dwc:decimalLatitude" xlink:type="simple">-77.637</named-content>; decimalLongitude: <named-content xmlns:xlink="http://www.w3.org/1999/xlink" content-type="dwc:decimalLongitude" xlink:type="simple">166.401</named-content>; <bold>Identification:</bold> identifiedBy: <named-content xmlns:xlink="http://www.w3.org/1999/xlink" content-type="dwc:identifiedBy" xlink:type="simple">Dhugal Lindsay</named-content>; <bold>Event:</bold> samplingProtocol: <named-content xmlns:xlink="http://www.w3.org/1999/xlink" content-type="dwc:samplingProtocol" xlink:type="simple">Sony Alpha 7 III camera equipped with a FE 90mm F2.8 Macro G OSS lens</named-content>; eventDate: <named-content xmlns:xlink="http://www.w3.org/1999/xlink" content-type="dwc:eventDate" xlink:type="simple">2019-11-20</named-content>; <bold>Record Level:</bold> type: <named-content xmlns:xlink="http://www.w3.org/1999/xlink" content-type="dwc:type" xlink:type="simple">StillImage</named-content>; language: <named-content xmlns:xlink="http://www.w3.org/1999/xlink" content-type="dwc:language" xlink:type="simple">en</named-content>; rightsHolder: <named-content xmlns:xlink="http://www.w3.org/1999/xlink" content-type="dwc:rightsHolder" xlink:type="simple">Emiliano Cimoli</named-content></p></list-item></list></tp:treatment-sec><tp:treatment-sec sec-type="Distribution"><title>Distribution</title><p>Antarctica: Ross Sea [photographed by ©Shawn Harper in <xref ref-type="bibr" rid="B7350413">Brueggeman (1998)</xref>], Gauss Station (<xref ref-type="bibr" rid="B7049519">Moser 1909</xref>), north of Prydz Bay (<xref ref-type="bibr" rid="B7050471">Australian Antarctic Data Centre 2019</xref>, <xref ref-type="bibr" rid="B7050479">Australian Antarctic Data Centre 2018b</xref>, <xref ref-type="bibr" rid="B7050495">Australian Antarctic Data Centre 2018c</xref>, <xref ref-type="bibr" rid="B7050455">Hosie 1991</xref>, <xref ref-type="bibr" rid="B7049786">Hosie 1999b</xref>) and west of Cape Adare (<xref ref-type="bibr" rid="B7050463">Crossley and Hoddell 2017</xref>).</p></tp:treatment-sec><tp:treatment-sec sec-type="Notes"><title>Notes</title><p><underline>Original description after Moser (1909) (</underline>Fig. <xref ref-type="fig" rid="F7048137">13</xref><underline>A-B):</underline> length specimens 2-13 mm, body slim, slightly flattened at the stomodaeal region. Two keels at the aboral pole (i.e. “Sinnespol” in the German original version), the body gradually widening from the mouth onwards when viewed from the substomodeal plane, while appearing cylindrical and tapered towards both ends when viewed from the subtentacular plane. Lip-shaped protuberance (i.e. “Sinneskörper”) near statocyst missing. The keels are wide and short, similar to those of <italic><tp:taxon-name><tp:taxon-name-part taxon-name-part-type="genus" reg="Callianira">Callianira</tp:taxon-name-part><tp:taxon-name-part taxon-name-part-type="species" reg="antarctica">antarctica</tp:taxon-name-part></tp:taxon-name></italic>, but much shorter compared to those of <italic><tp:taxon-name><tp:taxon-name-part taxon-name-part-type="genus" reg="Callianira">Callianira</tp:taxon-name-part><tp:taxon-name-part taxon-name-part-type="species" reg="bialata">bialata</tp:taxon-name-part></tp:taxon-name></italic>. The oval opening of the tentacle sheath is located laterally directly under the blunt tips of the keels, lower compared to <italic><tp:taxon-name><tp:taxon-name-part taxon-name-part-type="genus" reg="Callianira">C.</tp:taxon-name-part><tp:taxon-name-part taxon-name-part-type="species" reg="antarctica">antarctica</tp:taxon-name-part></tp:taxon-name></italic>. The comb rows lie on strong protruding meridional ridges, between which the body surface is concave. The comb rows are very long, with the substomodeal comb rows running from the height of the statocyst to one-fifth of the body length from the oral end, whereas the shorter subtentacular comb rows run from slightly deeper in the base of the wings to one-quarter of the body length from the oral end. The comb plates (i.e. “Schwimmplättchen”) lie on strongly protruding basal swellings (i.e. “Basalwülsten”); they are narrow and very long, the longest comb plates found in the aboral third of the body, from where they shorten fairly quickly in length towards the aboral pole and gradually shorten towards the oral pole. The space between the comb plates of the substomodeal comb rows is wider compared to the subtentacular ones. Two long polar plates slide between the aboral ends of the substomodeal comb rows. Mouth small and is bound by two lips lying in the stomodaeal plane. Stomach very slim and long (length ca. 4/5 body length), with short swellings. Perradial canals (i.e. “Trichtergefäß”) short, rather thick pipes. Statocyst exposed. The adradial canals (i.e. “adradialen Gefäße”) enter the meridional canals (i.e. “Meridionalgefäße") at the same height as the infundibulum (i.e. “Trichter”). Tentacle bulbs short and wide, located very low, at the same height as the infundibulum, between the infundibulum and the body wall. The tentacle bulbs are pointed orally, split aborally into two short tips and have in their middle, both proximally and distally, each a short cone, from which the tentacle arises. Tentacle sheath (i.e. “Scheide”) short and very wide, with small oval openings near the tip of the keels. Colour not stated, likely colourless. Compared to <italic><tp:taxon-name><tp:taxon-name-part taxon-name-part-type="genus" reg="Callianira">C.</tp:taxon-name-part><tp:taxon-name-part taxon-name-part-type="species" reg="antarctica">antarctica</tp:taxon-name-part></tp:taxon-name></italic>, the only other <italic><tp:taxon-name><tp:taxon-name-part taxon-name-part-type="genus" reg="Callianira">Callianira</tp:taxon-name-part></tp:taxon-name></italic> species reported from the Southern Ocean (e.g. <xref ref-type="bibr" rid="B7048361">Kaufmann et al. 2011</xref>, <xref ref-type="bibr" rid="B7049519">Moser 1909</xref>, <xref ref-type="bibr" rid="B7048380">Scolardi et al. 2006</xref>, <xref ref-type="bibr" rid="B7048940">Sherlock et al. 2011</xref>), according to <xref ref-type="bibr" rid="B7049519">Moser (1909)</xref>, <italic><tp:taxon-name><tp:taxon-name-part taxon-name-part-type="genus" reg="Callianira">C.</tp:taxon-name-part><tp:taxon-name-part taxon-name-part-type="species" reg="cristata">cristata</tp:taxon-name-part></tp:taxon-name></italic> has narrower and extremely long comb plates and the tentacle sheath opening is closer to the tip of the keels and it has longer tentacle bulbs. Type locality: Gauss station (66.03˚S, 89.63˚E), Antarctica.</p><p><underline>Description and comments of observed material:</underline> N = 1 in 2019 (Fig. <xref ref-type="fig" rid="F7048137">13</xref>C-H). The morphological <bold>similarities</bold> observed compared to the original description of <xref ref-type="bibr" rid="B7049519">Moser (1909)</xref> were the following: body shape, keel length vs. total body length (including keel) 17%, opening of tentacle sheath located at the tip of the keels, length of substomodeal comb rows longer than subtentacular comb rows (ca. 25 vs ca. 17), comb plates laying on protruding basal swellings, long comb plates with the longest found in aboral third of the body (length of subtentacular comb plates 2.5 times the inter-comb plate distance in aboral third of body), mouth shape, slim and long pharynx (ca. 65% of body length), short and thick perradial canals, adradial canals entering meridional canals at the height of infundibulum, tentacle bulbs split aborally in two, tentacle arising from a short cone located at the middle of the tentacle bulb, polar plate length up to the second comb plate from the aboral end of the substomodeal comb rows. <bold>Dissimilarities</bold>: raised ridges present near statocyst (Fig. <xref ref-type="fig" rid="F7048137">13</xref>); many more comb plates per comb row, with ca. 25 comb plates (Fig. 12D) for substomodeal comb rows vs. 14 (Fig. <xref ref-type="fig" rid="F7048137">13</xref>A) on the drawing of <xref ref-type="bibr" rid="B7049519">Moser (1909)</xref>; body colourless, except for dark purple tentacle bulb and tentacles, with numerous short light purple tentilla. <bold>New reported characteristics</bold>: six ridges (Fig. <xref ref-type="fig" rid="F7048137">13</xref>E), one between each substomodeal comb row and subtentacular comb row and also between adjacent substomodeal comb rows; ciliary groove running from the aboral end of the substomodeal meridional canals to the aboral pole (Fig. <xref ref-type="fig" rid="F7048137">13</xref>H); in the oral third of the body, space between two substomodeal comb plates ca. equal to width of comb. It is worth noting that the validity of the genus <italic><tp:taxon-name><tp:taxon-name-part taxon-name-part-type="genus" reg="Callianira">Callianira</tp:taxon-name-part></tp:taxon-name></italic> is currently under debate and in need of a thorough revision, as the arguments to join its first three species did not meet modern standards (<xref ref-type="bibr" rid="B7049184">Bennema and van Moorsel 2011</xref>). A recent phylogenetic study of <tp:taxon-name><tp:taxon-name-part taxon-name-part-type="phylum">Ctenophora</tp:taxon-name-part></tp:taxon-name>, including <italic><tp:taxon-name><tp:taxon-name-part taxon-name-part-type="genus" reg="Callianira">Callianira</tp:taxon-name-part><tp:taxon-name-part taxon-name-part-type="species" reg="antarctica">antarctica</tp:taxon-name-part></tp:taxon-name></italic>, even suggested that <italic><tp:taxon-name><tp:taxon-name-part taxon-name-part-type="genus" reg="Callianira">Callianira</tp:taxon-name-part></tp:taxon-name></italic> should be excluded from the family <tp:taxon-name><tp:taxon-name-part taxon-name-part-type="family">Mertensiidae</tp:taxon-name-part></tp:taxon-name> and should remain as <italic>incertae familae</italic> until further revision (<xref ref-type="bibr" rid="B7049085">Townsend et al. 2020</xref>).</p></tp:treatment-sec><tp:treatment-sec><!--Section generated to contain objects referenced in tp:taxon-treatment.--><fig id="F7048137" position="float" orientation="portrait"><object-id xmlns:xlink="http://www.w3.org/1999/xlink" content-type="arpha" xlink:type="simple">6C77285A-A099-5F2A-83C7-491A3E39DF5E</object-id><object-id xmlns:xlink="http://www.w3.org/1999/xlink" content-type="doi" xlink:type="simple">10.3897/BDJ.9.e69374.figure13</object-id><label>Figure 13.</label><caption><p><italic><tp:taxon-name><tp:taxon-name-part taxon-name-part-type="genus" reg="Callianira">Callianira</tp:taxon-name-part><tp:taxon-name-part taxon-name-part-type="species" reg="cristata">cristata</tp:taxon-name-part></tp:taxon-name></italic>. <bold>A-B.</bold> Drawing from the original description (specimen length 12 mm) (modified from <xref ref-type="bibr" rid="B7049519">Moser 1909</xref>) from Gauss Station, Antarctica: lateral view of the substomodeal plane (A) and the subtentacular plane (B); <bold>C-H.</bold> Specimen MCMEC2019_Callianira_cristata_a observed on 22/11/2018: lateral-substomodeal views (C-D, G-H) oral view (E) and latero-aboral view (F). The contrast and brightness of images G-H were strongly modified to reveal underlying morphological structures. Abbreviations: ad-c., adradial canal; c.g., ciliary groove; m., mouth; o.t.s., opening of tentacle sheath; pe-c., perradial canal; r., ridge; st., statocyst; ss-cr., substomodeal comb row; st-cr., subtentacular comb row; t.b., tentacle bulb. C-H photos courtesy: E. Cimoli.</p></caption><graphic xmlns:xlink="http://www.w3.org/1999/xlink" xlink:href="bdj-09-e69374-g013.jpg" position="float" id="oo_538698.jpg" orientation="portrait" xlink:type="simple"><uri content-type="original_file" xlink:type="simple">https://binary.pensoft.net/fig/538698</uri></graphic></fig></tp:treatment-sec><ref-list><ref id="B7350413"><element-citation xmlns:xlink="http://www.w3.org/1999/xlink" publication-type="website" xlink:type="simple"><person-group person-group-type="author"><name name-style="western"><surname>Brueggeman</surname><given-names>P</given-names></name></person-group><article-title>Underwater Field Guide to Ross Island &amp; McMurdo Sound, Antarctica</article-title><uri xlink:type="simple">http://peterbrueggeman.com/nsf/fguide/index.html</uri><date-in-citation content-type="access-date">2021-04-01T00:00:00+03:00</date-in-citation></element-citation></ref><ref id="B7049519"><element-citation xmlns:xlink="http://www.w3.org/1999/xlink" publication-type="article" xlink:type="simple"><person-group person-group-type="author"><name name-style="western"><surname>Moser</surname><given-names>F</given-names></name></person-group><year>1909</year><article-title>Die Ctenophoren der Deutschen Südpolar-Expedition 1901-1903</article-title><source>Deutsch Südpolar-Expedition</source><volume>11</volume><issue>3</issue><fpage>117</fpage><lpage>192</lpage></element-citation></ref><ref id="B7050471"><element-citation xmlns:xlink="http://www.w3.org/1999/xlink" publication-type="software" xlink:type="simple"><person-group person-group-type="author"><name name-style="western"><surname>Centre</surname><given-names>Australian Antarctic Data</given-names></name></person-group><year>2019</year><article-title>RMT Trawl catch from the 1984/85 V5 SIBEX2 voyage</article-title><uri xlink:type="simple">https://data.aad.gov.au/ipt/resource?r=rmt_sibex2</uri></element-citation></ref><ref id="B7050479"><element-citation xmlns:xlink="http://www.w3.org/1999/xlink" publication-type="software" xlink:type="simple"><person-group person-group-type="author"><name name-style="western"><surname>Centre</surname><given-names>Australian Antarctic Data</given-names></name></person-group><year>2018</year><article-title>RMT Trawl catch from1985/86 V1 ADBEX III voyage</article-title><publisher-name>OBIS</publisher-name><uri xlink:type="simple">https://obis.org/dataset/75e2a2b6-f58f-4c43-aefd-878cee7865b1</uri></element-citation></ref><ref id="B7050495"><element-citation xmlns:xlink="http://www.w3.org/1999/xlink" publication-type="software" xlink:type="simple"><person-group person-group-type="author"><name name-style="western"><surname>Centre</surname><given-names>Australian Antarctic Data</given-names></name></person-group><year>2018</year><article-title>RMT Trawl catch from the 1992/93 V6 KROCK voyage</article-title><publisher-name>OBIS</publisher-name><uri xlink:type="simple">https://obis.org/dataset/944da8c9-dce6-4f17-885c-976a5d831209</uri></element-citation></ref><ref id="B7050455"><element-citation xmlns:xlink="http://www.w3.org/1999/xlink" publication-type="software" xlink:type="simple"><person-group person-group-type="author"><name name-style="western"><surname>Hosie</surname><given-names>G</given-names></name><etal/></person-group><year>1991</year><article-title>AAMBER 86/87 cruise krill/zooplankton sampling data</article-title><publisher-name>Australian National Antarctic Research Expedition Research Notes 79</publisher-name></element-citation></ref><ref id="B7049786"><element-citation xmlns:xlink="http://www.w3.org/1999/xlink" publication-type="software" xlink:type="simple"><person-group person-group-type="author"><name name-style="western"><surname>Hosie</surname><given-names>G</given-names></name></person-group><year>1999</year><article-title>Aurora Australis Voyage 6 (AAMBER2) 1990-91 Zooplankton Data</article-title><publisher-name>Australian Antarctic Data Centre</publisher-name><uri xlink:type="simple">https://data.aad.gov.au/metadata/records/AADC-00083</uri><comment content-type="Version">1</comment></element-citation></ref><ref id="B7050463"><element-citation xmlns:xlink="http://www.w3.org/1999/xlink" publication-type="software" xlink:type="simple"><person-group person-group-type="author"><name name-style="western"><surname>Crossley</surname><given-names>C</given-names></name><name name-style="western"><surname>Hoddell</surname><given-names>R</given-names></name></person-group><year>2017</year><article-title>RMT Trawl catch from the 1995/96 V4 BROKE voyage</article-title><publisher-name>Australian Antarctic Data Centre</publisher-name><uri xlink:type="simple">https://data.aad.gov.au/ipt/resource?r=rmt_broke</uri></element-citation></ref><ref id="B7048361"><element-citation xmlns:xlink="http://www.w3.org/1999/xlink" publication-type="article" xlink:type="simple"><person-group person-group-type="author"><name name-style="western"><surname>Kaufmann</surname><given-names>Ronald S.</given-names></name><name name-style="western"><surname>Robison</surname><given-names>Bruce H.</given-names></name><name name-style="western"><surname>Sherlock</surname><given-names>Rob E.</given-names></name><name name-style="western"><surname>Reisenbichler</surname><given-names>Kim R.</given-names></name><name name-style="western"><surname>Osborn</surname><given-names>Karen J.</given-names></name></person-group><year>2011</year><article-title>Composition and structure of macrozooplankton and micronekton communities in the vicinity of free-drifting Antarctic icebergs</article-title><source>Deep-Sea Research Part II: Topical Studies in Oceanography</source><volume>58</volume><issue>11-12</issue><fpage>1469</fpage><lpage>1484</lpage><pub-id pub-id-type="doi">10.1016/j.dsr2.2010.11.026</pub-id></element-citation></ref><ref id="B7048380"><element-citation xmlns:xlink="http://www.w3.org/1999/xlink" publication-type="article" xlink:type="simple"><person-group person-group-type="author"><name name-style="western"><surname>Scolardi</surname><given-names>Kerri M.</given-names></name><name name-style="western"><surname>Daly</surname><given-names>Kendra L.</given-names></name><name name-style="western"><surname>Pakhomov</surname><given-names>Evgeny A.</given-names></name><name name-style="western"><surname>Torres</surname><given-names>Joseph J.</given-names></name></person-group><year>2006</year><article-title>Feeding ecology and metabolism of the Antarctic cydippid ctenophore <italic><tp:taxon-name><tp:taxon-name-part taxon-name-part-type="genus" reg="Callianira">Callianira</tp:taxon-name-part><tp:taxon-name-part taxon-name-part-type="species" reg="antarctica">antarctica</tp:taxon-name-part></tp:taxon-name></italic></article-title><source>Marine Ecology Progress Series</source><volume>317</volume><issue>July</issue><fpage>111</fpage><lpage>126</lpage><pub-id pub-id-type="doi">10.3354/meps317111</pub-id></element-citation></ref><ref id="B7048940"><element-citation xmlns:xlink="http://www.w3.org/1999/xlink" publication-type="article" xlink:type="simple"><person-group person-group-type="author"><name name-style="western"><surname>Sherlock</surname><given-names>R. E.</given-names></name><name name-style="western"><surname>Reisenbichler</surname><given-names>K. R.</given-names></name><name name-style="western"><surname>Bush</surname><given-names>S. L.</given-names></name><name name-style="western"><surname>Osborn</surname><given-names>K. J.</given-names></name><name name-style="western"><surname>Robison</surname><given-names>B. H.</given-names></name></person-group><year>2011</year><article-title>Near-field zooplankton, ice-face biota and proximal hydrography of free-drifting Antarctic icebergs</article-title><source>Deep-Sea Research Part II: Topical Studies in Oceanography</source><volume>58</volume><issue>11-12</issue><fpage>1457</fpage><lpage>1468</lpage><pub-id pub-id-type="doi">10.1016/j.dsr2.2010.11.025</pub-id></element-citation></ref><ref id="B7049184"><element-citation xmlns:xlink="http://www.w3.org/1999/xlink" publication-type="article" xlink:type="simple"><person-group person-group-type="author"><name name-style="western"><surname>Bennema</surname><given-names>F P</given-names></name><name name-style="western"><surname>van Moorsel</surname><given-names>G W N M</given-names></name></person-group><year>2011</year><article-title>The status of <italic><tp:taxon-name><tp:taxon-name-part taxon-name-part-type="genus" reg="Callianira">Callianira</tp:taxon-name-part><tp:taxon-name-part taxon-name-part-type="species" reg="hexagona">hexagona</tp:taxon-name-part></tp:taxon-name></italic> (Slabber, 1778) (<tp:taxon-name><tp:taxon-name-part taxon-name-part-type="phylum">Ctenophora</tp:taxon-name-part></tp:taxon-name>)</article-title><source>Zoologische Mededelingen Leiden</source><volume>85</volume><issue>11</issue><fpage>825</fpage><lpage>833</lpage></element-citation></ref><ref id="B7049085"><element-citation xmlns:xlink="http://www.w3.org/1999/xlink" publication-type="article" xlink:type="simple"><person-group person-group-type="author"><name name-style="western"><surname>Townsend</surname><given-names>James P.</given-names></name><name name-style="western"><surname>Tassia</surname><given-names>Michael G.</given-names></name><name name-style="western"><surname>Damian-Serrano</surname><given-names>Alejandro</given-names></name><name name-style="western"><surname>Whelan</surname><given-names>Nathan V.</given-names></name><name name-style="western"><surname>Halanych</surname><given-names>Kenneth M.</given-names></name><name name-style="western"><surname>Sweeney</surname><given-names>Alison M.</given-names></name></person-group><year>2020</year><article-title>A mesopelagic ctenophore representing a new family, with notes on family-level taxonomy in <tp:taxon-name><tp:taxon-name-part taxon-name-part-type="phylum">Ctenophora</tp:taxon-name-part></tp:taxon-name>: <italic><tp:taxon-name><tp:taxon-name-part taxon-name-part-type="genus" reg="Vampyroctena">Vampyroctena</tp:taxon-name-part><tp:taxon-name-part taxon-name-part-type="species" reg="delmarvensis">delmarvensis</tp:taxon-name-part></tp:taxon-name></italic> gen. nov. sp. nov. (<tp:taxon-name><tp:taxon-name-part taxon-name-part-type="family">Vampyroctenidae</tp:taxon-name-part></tp:taxon-name>, fam. nov.)</article-title><source>Marine Biodiversity</source><volume>50</volume><issue>3</issue><fpage>1</fpage><lpage>12</lpage><pub-id pub-id-type="doi">10.1007/s12526-020-01049-9</pub-id></element-citation></ref></ref-list></tp:taxon-treatment>
