# Supplementary material for: Life beneath the ice: jellyfish and ctenophores from the Ross Sea, Antarctica, with an image-based training set for machine learning
Source: Biodivers Data J. 2021 Aug 16;9:e69374. doi: 10.3897/BDJ.9.e69374 (PMC8382665; doi:10.3897/BDJ.9.e69374)
Supplement: XML Treatment for "fam. Mertensiidae" sp. A [file BDJ.9.e69374-treatment12.xml]

<!DOCTYPE tp:taxon-treatment
  PUBLIC "-//TaxonX//DTD Taxonomic Treatment Publishing DTD v0 20100105//EN" "tax-treatment-NSO.dtd">
<tp:taxon-treatment xmlns:tp="http://www.plazi.org/taxpub"><tp:treatment-meta><mixed-citation publication-type="journal"><person-group><name><surname>Verhaegen</surname><given-names>Gerlien</given-names></name><name><surname>Cimoli</surname><given-names>Emiliano</given-names></name><name><surname>Lindsay</surname><given-names>Dhugal</given-names></name></person-group><article-title>Life beneath the ice: jellyfish and ctenophores from the Ross Sea, Antarctica, with an image-based training set for machine learning</article-title><source>Biodivers Data J</source><day>16</day><month>8</month><year>2021</year><volume>9</volume><pub-id pub-id-type="doi">10.3897/BDJ.9.e69374</pub-id></mixed-citation></tp:treatment-meta><tp:nomenclature><tp:taxon-name>
              <object-id xmlns:xlink="http://www.w3.org/1999/xlink" content-type="arpha" xlink:type="simple">158D3806-104E-54C6-B263-0013992ECD3C</object-id>
              <tp:taxon-name-part taxon-name-part-type="undef-genus">"fam. Mertensiidae"</tp:taxon-name-part>
              <tp:taxon-name-part taxon-name-part-type="undef-species">sp. A</tp:taxon-name-part>
            </tp:taxon-name></tp:nomenclature><tp:treatment-sec sec-type="materials"><title>Materials</title><list list-type="alpha-lower" list-content="occurrences"><list-item><p><bold>Type status:</bold><named-content xmlns:xlink="http://www.w3.org/1999/xlink" content-type="dwc:typeStatus" xlink:type="simple">Other material</named-content>. <bold>Occurrence:</bold> individualID: <named-content xmlns:xlink="http://www.w3.org/1999/xlink" content-type="dwc:individualID" xlink:type="simple">MCMEC2019_Mertensiidae_sp_A_a</named-content>; associatedMedia: <named-content xmlns:xlink="http://www.w3.org/1999/xlink" content-type="dwc:associatedMedia" xlink:type="simple">"http://morphobank.org/permalink/?P3993", "https://youtu.be/dKELHUITnlg", "https://youtu.be/GE6WgN8VBdw", "https://youtu.be/0W2HHLW71Pw"</named-content>; <bold>Taxon:</bold> kingdom: <named-content xmlns:xlink="http://www.w3.org/1999/xlink" content-type="dwc:kingdom" xlink:type="simple"><tp:taxon-name><tp:taxon-name-part taxon-name-part-type="kingdom">Animalia</tp:taxon-name-part></tp:taxon-name></named-content>; phylum: <named-content xmlns:xlink="http://www.w3.org/1999/xlink" content-type="dwc:phylum" xlink:type="simple"><tp:taxon-name><tp:taxon-name-part taxon-name-part-type="phylum">Ctenophora</tp:taxon-name-part></tp:taxon-name></named-content>; class: <named-content xmlns:xlink="http://www.w3.org/1999/xlink" content-type="dwc:class" xlink:type="simple"><tp:taxon-name><tp:taxon-name-part taxon-name-part-type="class">Tentaculata</tp:taxon-name-part></tp:taxon-name></named-content>; order: <named-content xmlns:xlink="http://www.w3.org/1999/xlink" content-type="dwc:order" xlink:type="simple"><tp:taxon-name><tp:taxon-name-part taxon-name-part-type="order">Cydippida</tp:taxon-name-part></tp:taxon-name></named-content>; family: <named-content xmlns:xlink="http://www.w3.org/1999/xlink" content-type="dwc:family" xlink:type="simple"><tp:taxon-name><tp:taxon-name-part taxon-name-part-type="family">Mertensiidae</tp:taxon-name-part></tp:taxon-name></named-content>; <bold>Location:</bold> continent: <named-content xmlns:xlink="http://www.w3.org/1999/xlink" content-type="dwc:continent" xlink:type="simple">Antarctica</named-content>; waterBody: <named-content xmlns:xlink="http://www.w3.org/1999/xlink" content-type="dwc:waterBody" xlink:type="simple">McMurdo Sound</named-content>; maximumDepthInMeters: <named-content xmlns:xlink="http://www.w3.org/1999/xlink" content-type="dwc:maximumDepthInMeters" xlink:type="simple">1</named-content>; decimalLatitude: <named-content xmlns:xlink="http://www.w3.org/1999/xlink" content-type="dwc:decimalLatitude" xlink:type="simple">-77.637</named-content>; decimalLongitude: <named-content xmlns:xlink="http://www.w3.org/1999/xlink" content-type="dwc:decimalLongitude" xlink:type="simple">166.401</named-content>; <bold>Identification:</bold> identifiedBy: <named-content xmlns:xlink="http://www.w3.org/1999/xlink" content-type="dwc:identifiedBy" xlink:type="simple">Dhugal Lindsay</named-content>; <bold>Event:</bold> samplingProtocol: <named-content xmlns:xlink="http://www.w3.org/1999/xlink" content-type="dwc:samplingProtocol" xlink:type="simple">Sony Alpha 7 III camera equipped with a FE 90mm F2.8 Macro G OSS lens</named-content>; eventDate: <named-content xmlns:xlink="http://www.w3.org/1999/xlink" content-type="dwc:eventDate" xlink:type="simple">2019-11-15</named-content>; <bold>Record Level:</bold> type: <named-content xmlns:xlink="http://www.w3.org/1999/xlink" content-type="dwc:type" xlink:type="simple">StillImage, Video</named-content>; language: <named-content xmlns:xlink="http://www.w3.org/1999/xlink" content-type="dwc:language" xlink:type="simple">en</named-content>; rightsHolder: <named-content xmlns:xlink="http://www.w3.org/1999/xlink" content-type="dwc:rightsHolder" xlink:type="simple">Emiliano Cimoli</named-content></p></list-item><list-item><p><bold>Type status:</bold><named-content xmlns:xlink="http://www.w3.org/1999/xlink" content-type="dwc:typeStatus" xlink:type="simple">Other material</named-content>. <bold>Occurrence:</bold> individualID: <named-content xmlns:xlink="http://www.w3.org/1999/xlink" content-type="dwc:individualID" xlink:type="simple">MCMEC2019_Mertensiidae_sp_A_b</named-content>; associatedMedia: <named-content xmlns:xlink="http://www.w3.org/1999/xlink" content-type="dwc:associatedMedia" xlink:type="simple">"https://youtu.be/pvXYlQGZIVg"</named-content>; <bold>Taxon:</bold> kingdom: <named-content xmlns:xlink="http://www.w3.org/1999/xlink" content-type="dwc:kingdom" xlink:type="simple"><tp:taxon-name><tp:taxon-name-part taxon-name-part-type="kingdom">Animalia</tp:taxon-name-part></tp:taxon-name></named-content>; phylum: <named-content xmlns:xlink="http://www.w3.org/1999/xlink" content-type="dwc:phylum" xlink:type="simple"><tp:taxon-name><tp:taxon-name-part taxon-name-part-type="phylum">Ctenophora</tp:taxon-name-part></tp:taxon-name></named-content>; class: <named-content xmlns:xlink="http://www.w3.org/1999/xlink" content-type="dwc:class" xlink:type="simple"><tp:taxon-name><tp:taxon-name-part taxon-name-part-type="class">Tentaculata</tp:taxon-name-part></tp:taxon-name></named-content>; order: <named-content xmlns:xlink="http://www.w3.org/1999/xlink" content-type="dwc:order" xlink:type="simple"><tp:taxon-name><tp:taxon-name-part taxon-name-part-type="order">Cydippida</tp:taxon-name-part></tp:taxon-name></named-content>; family: <named-content xmlns:xlink="http://www.w3.org/1999/xlink" content-type="dwc:family" xlink:type="simple"><tp:taxon-name><tp:taxon-name-part taxon-name-part-type="family">Mertensiidae</tp:taxon-name-part></tp:taxon-name></named-content>; <bold>Location:</bold> continent: <named-content xmlns:xlink="http://www.w3.org/1999/xlink" content-type="dwc:continent" xlink:type="simple">Antarctica</named-content>; waterBody: <named-content xmlns:xlink="http://www.w3.org/1999/xlink" content-type="dwc:waterBody" xlink:type="simple">McMurdo Sound</named-content>; maximumDepthInMeters: <named-content xmlns:xlink="http://www.w3.org/1999/xlink" content-type="dwc:maximumDepthInMeters" xlink:type="simple">1</named-content>; decimalLatitude: <named-content xmlns:xlink="http://www.w3.org/1999/xlink" content-type="dwc:decimalLatitude" xlink:type="simple">-77.637</named-content>; decimalLongitude: <named-content xmlns:xlink="http://www.w3.org/1999/xlink" content-type="dwc:decimalLongitude" xlink:type="simple">166.401</named-content>; <bold>Identification:</bold> identifiedBy: <named-content xmlns:xlink="http://www.w3.org/1999/xlink" content-type="dwc:identifiedBy" xlink:type="simple">Dhugal Lindsay</named-content>; <bold>Event:</bold> samplingProtocol: <named-content xmlns:xlink="http://www.w3.org/1999/xlink" content-type="dwc:samplingProtocol" xlink:type="simple">Sony Alpha 7 III camera equipped with a FE 90mm F2.8 Macro G OSS lens</named-content>; eventDate: <named-content xmlns:xlink="http://www.w3.org/1999/xlink" content-type="dwc:eventDate" xlink:type="simple">2019-11-29</named-content>; <bold>Record Level:</bold> type: <named-content xmlns:xlink="http://www.w3.org/1999/xlink" content-type="dwc:type" xlink:type="simple">Video</named-content>; language: <named-content xmlns:xlink="http://www.w3.org/1999/xlink" content-type="dwc:language" xlink:type="simple">en</named-content>; rightsHolder: <named-content xmlns:xlink="http://www.w3.org/1999/xlink" content-type="dwc:rightsHolder" xlink:type="simple">Emiliano Cimoli</named-content></p></list-item><list-item><p><bold>Type status:</bold><named-content xmlns:xlink="http://www.w3.org/1999/xlink" content-type="dwc:typeStatus" xlink:type="simple">Other material</named-content>. <bold>Occurrence:</bold> individualID: <named-content xmlns:xlink="http://www.w3.org/1999/xlink" content-type="dwc:individualID" xlink:type="simple">MCMEC2018_Mertensiidae_sp_A_c</named-content>; associatedMedia: <named-content xmlns:xlink="http://www.w3.org/1999/xlink" content-type="dwc:associatedMedia" xlink:type="simple">http://morphobank.org/permalink/?P3993</named-content>; <bold>Taxon:</bold> kingdom: <named-content xmlns:xlink="http://www.w3.org/1999/xlink" content-type="dwc:kingdom" xlink:type="simple"><tp:taxon-name><tp:taxon-name-part taxon-name-part-type="kingdom">Animalia</tp:taxon-name-part></tp:taxon-name></named-content>; phylum: <named-content xmlns:xlink="http://www.w3.org/1999/xlink" content-type="dwc:phylum" xlink:type="simple"><tp:taxon-name><tp:taxon-name-part taxon-name-part-type="phylum">Ctenophora</tp:taxon-name-part></tp:taxon-name></named-content>; class: <named-content xmlns:xlink="http://www.w3.org/1999/xlink" content-type="dwc:class" xlink:type="simple"><tp:taxon-name><tp:taxon-name-part taxon-name-part-type="class">Tentaculata</tp:taxon-name-part></tp:taxon-name></named-content>; order: <named-content xmlns:xlink="http://www.w3.org/1999/xlink" content-type="dwc:order" xlink:type="simple"><tp:taxon-name><tp:taxon-name-part taxon-name-part-type="order">Cydippida</tp:taxon-name-part></tp:taxon-name></named-content>; family: <named-content xmlns:xlink="http://www.w3.org/1999/xlink" content-type="dwc:family" xlink:type="simple"><tp:taxon-name><tp:taxon-name-part taxon-name-part-type="family">Mertensiidae</tp:taxon-name-part></tp:taxon-name></named-content>; <bold>Location:</bold> continent: <named-content xmlns:xlink="http://www.w3.org/1999/xlink" content-type="dwc:continent" xlink:type="simple">Antarctica</named-content>; waterBody: <named-content xmlns:xlink="http://www.w3.org/1999/xlink" content-type="dwc:waterBody" xlink:type="simple">McMurdo Sound</named-content>; maximumDepthInMeters: <named-content xmlns:xlink="http://www.w3.org/1999/xlink" content-type="dwc:maximumDepthInMeters" xlink:type="simple">1</named-content>; decimalLatitude: <named-content xmlns:xlink="http://www.w3.org/1999/xlink" content-type="dwc:decimalLatitude" xlink:type="simple">-77.637</named-content>; decimalLongitude: <named-content xmlns:xlink="http://www.w3.org/1999/xlink" content-type="dwc:decimalLongitude" xlink:type="simple">166.401</named-content>; <bold>Identification:</bold> identifiedBy: <named-content xmlns:xlink="http://www.w3.org/1999/xlink" content-type="dwc:identifiedBy" xlink:type="simple">Dhugal Lindsay</named-content>; <bold>Event:</bold> samplingProtocol: <named-content xmlns:xlink="http://www.w3.org/1999/xlink" content-type="dwc:samplingProtocol" xlink:type="simple">NIKON D500 camera equipped with a TAMRON SP 90mm F2.8 Di Macro VC USD F017N lens</named-content>; eventDate: <named-content xmlns:xlink="http://www.w3.org/1999/xlink" content-type="dwc:eventDate" xlink:type="simple">2018-11-27</named-content>; <bold>Record Level:</bold> type: <named-content xmlns:xlink="http://www.w3.org/1999/xlink" content-type="dwc:type" xlink:type="simple">StillImage</named-content>; language: <named-content xmlns:xlink="http://www.w3.org/1999/xlink" content-type="dwc:language" xlink:type="simple">en</named-content>; rightsHolder: <named-content xmlns:xlink="http://www.w3.org/1999/xlink" content-type="dwc:rightsHolder" xlink:type="simple">Emiliano Cimoli</named-content></p></list-item><list-item><p><bold>Type status:</bold><named-content xmlns:xlink="http://www.w3.org/1999/xlink" content-type="dwc:typeStatus" xlink:type="simple">Other material</named-content>. <bold>Occurrence:</bold> individualID: <named-content xmlns:xlink="http://www.w3.org/1999/xlink" content-type="dwc:individualID" xlink:type="simple">MCMEC2018_Mertensiidae_sp_A_d</named-content>; associatedMedia: <named-content xmlns:xlink="http://www.w3.org/1999/xlink" content-type="dwc:associatedMedia" xlink:type="simple">http://morphobank.org/permalink/?P3993</named-content>; <bold>Taxon:</bold> kingdom: <named-content xmlns:xlink="http://www.w3.org/1999/xlink" content-type="dwc:kingdom" xlink:type="simple"><tp:taxon-name><tp:taxon-name-part taxon-name-part-type="kingdom">Animalia</tp:taxon-name-part></tp:taxon-name></named-content>; phylum: <named-content xmlns:xlink="http://www.w3.org/1999/xlink" content-type="dwc:phylum" xlink:type="simple"><tp:taxon-name><tp:taxon-name-part taxon-name-part-type="phylum">Ctenophora</tp:taxon-name-part></tp:taxon-name></named-content>; class: <named-content xmlns:xlink="http://www.w3.org/1999/xlink" content-type="dwc:class" xlink:type="simple"><tp:taxon-name><tp:taxon-name-part taxon-name-part-type="class">Tentaculata</tp:taxon-name-part></tp:taxon-name></named-content>; order: <named-content xmlns:xlink="http://www.w3.org/1999/xlink" content-type="dwc:order" xlink:type="simple"><tp:taxon-name><tp:taxon-name-part taxon-name-part-type="order">Cydippida</tp:taxon-name-part></tp:taxon-name></named-content>; family: <named-content xmlns:xlink="http://www.w3.org/1999/xlink" content-type="dwc:family" xlink:type="simple"><tp:taxon-name><tp:taxon-name-part taxon-name-part-type="family">Mertensiidae</tp:taxon-name-part></tp:taxon-name></named-content>; <bold>Location:</bold> continent: <named-content xmlns:xlink="http://www.w3.org/1999/xlink" content-type="dwc:continent" xlink:type="simple">Antarctica</named-content>; waterBody: <named-content xmlns:xlink="http://www.w3.org/1999/xlink" content-type="dwc:waterBody" xlink:type="simple">McMurdo Sound</named-content>; maximumDepthInMeters: <named-content xmlns:xlink="http://www.w3.org/1999/xlink" content-type="dwc:maximumDepthInMeters" xlink:type="simple">1</named-content>; decimalLatitude: <named-content xmlns:xlink="http://www.w3.org/1999/xlink" content-type="dwc:decimalLatitude" xlink:type="simple">-77.637</named-content>; decimalLongitude: <named-content xmlns:xlink="http://www.w3.org/1999/xlink" content-type="dwc:decimalLongitude" xlink:type="simple">166.401</named-content>; <bold>Identification:</bold> identifiedBy: <named-content xmlns:xlink="http://www.w3.org/1999/xlink" content-type="dwc:identifiedBy" xlink:type="simple">Dhugal Lindsay</named-content>; <bold>Event:</bold> samplingProtocol: <named-content xmlns:xlink="http://www.w3.org/1999/xlink" content-type="dwc:samplingProtocol" xlink:type="simple">NIKON D500 camera equipped with a TAMRON SP 90mm F2.8 Di Macro VC USD F017N lens</named-content>; eventDate: <named-content xmlns:xlink="http://www.w3.org/1999/xlink" content-type="dwc:eventDate" xlink:type="simple">2018-11-29</named-content>; <bold>Record Level:</bold> type: <named-content xmlns:xlink="http://www.w3.org/1999/xlink" content-type="dwc:type" xlink:type="simple">StillImage</named-content>; language: <named-content xmlns:xlink="http://www.w3.org/1999/xlink" content-type="dwc:language" xlink:type="simple">en</named-content>; rightsHolder: <named-content xmlns:xlink="http://www.w3.org/1999/xlink" content-type="dwc:rightsHolder" xlink:type="simple">Emiliano Cimoli</named-content></p></list-item><list-item><p><bold>Type status:</bold><named-content xmlns:xlink="http://www.w3.org/1999/xlink" content-type="dwc:typeStatus" xlink:type="simple">Other material</named-content>. <bold>Occurrence:</bold> individualID: <named-content xmlns:xlink="http://www.w3.org/1999/xlink" content-type="dwc:individualID" xlink:type="simple">MCMEC2018_Mertensiidae_sp_A_e</named-content>; associatedMedia: <named-content xmlns:xlink="http://www.w3.org/1999/xlink" content-type="dwc:associatedMedia" xlink:type="simple">http://morphobank.org/permalink/?P3993</named-content>; <bold>Taxon:</bold> kingdom: <named-content xmlns:xlink="http://www.w3.org/1999/xlink" content-type="dwc:kingdom" xlink:type="simple"><tp:taxon-name><tp:taxon-name-part taxon-name-part-type="kingdom">Animalia</tp:taxon-name-part></tp:taxon-name></named-content>; phylum: <named-content xmlns:xlink="http://www.w3.org/1999/xlink" content-type="dwc:phylum" xlink:type="simple"><tp:taxon-name><tp:taxon-name-part taxon-name-part-type="phylum">Ctenophora</tp:taxon-name-part></tp:taxon-name></named-content>; class: <named-content xmlns:xlink="http://www.w3.org/1999/xlink" content-type="dwc:class" xlink:type="simple"><tp:taxon-name><tp:taxon-name-part taxon-name-part-type="class">Tentaculata</tp:taxon-name-part></tp:taxon-name></named-content>; order: <named-content xmlns:xlink="http://www.w3.org/1999/xlink" content-type="dwc:order" xlink:type="simple"><tp:taxon-name><tp:taxon-name-part taxon-name-part-type="order">Cydippida</tp:taxon-name-part></tp:taxon-name></named-content>; family: <named-content xmlns:xlink="http://www.w3.org/1999/xlink" content-type="dwc:family" xlink:type="simple"><tp:taxon-name><tp:taxon-name-part taxon-name-part-type="family">Mertensiidae</tp:taxon-name-part></tp:taxon-name></named-content>; <bold>Location:</bold> continent: <named-content xmlns:xlink="http://www.w3.org/1999/xlink" content-type="dwc:continent" xlink:type="simple">Antarctica</named-content>; waterBody: <named-content xmlns:xlink="http://www.w3.org/1999/xlink" content-type="dwc:waterBody" xlink:type="simple">McMurdo Sound</named-content>; maximumDepthInMeters: <named-content xmlns:xlink="http://www.w3.org/1999/xlink" content-type="dwc:maximumDepthInMeters" xlink:type="simple">1</named-content>; decimalLatitude: <named-content xmlns:xlink="http://www.w3.org/1999/xlink" content-type="dwc:decimalLatitude" xlink:type="simple">-77.637</named-content>; decimalLongitude: <named-content xmlns:xlink="http://www.w3.org/1999/xlink" content-type="dwc:decimalLongitude" xlink:type="simple">166.401</named-content>; <bold>Identification:</bold> identifiedBy: <named-content xmlns:xlink="http://www.w3.org/1999/xlink" content-type="dwc:identifiedBy" xlink:type="simple">Dhugal Lindsay</named-content>; <bold>Event:</bold> samplingProtocol: <named-content xmlns:xlink="http://www.w3.org/1999/xlink" content-type="dwc:samplingProtocol" xlink:type="simple">Seabotix LBV-300 ROV equipped with a GoPro Hero 5</named-content>; eventDate: <named-content xmlns:xlink="http://www.w3.org/1999/xlink" content-type="dwc:eventDate" xlink:type="simple">2018-12-01</named-content>; <bold>Record Level:</bold> type: <named-content xmlns:xlink="http://www.w3.org/1999/xlink" content-type="dwc:type" xlink:type="simple">StillImage</named-content>; language: <named-content xmlns:xlink="http://www.w3.org/1999/xlink" content-type="dwc:language" xlink:type="simple">en</named-content>; rightsHolder: <named-content xmlns:xlink="http://www.w3.org/1999/xlink" content-type="dwc:rightsHolder" xlink:type="simple">Emiliano Cimoli</named-content></p></list-item><list-item><p><bold>Type status:</bold><named-content xmlns:xlink="http://www.w3.org/1999/xlink" content-type="dwc:typeStatus" xlink:type="simple">Other material</named-content>. <bold>Occurrence:</bold> individualID: <named-content xmlns:xlink="http://www.w3.org/1999/xlink" content-type="dwc:individualID" xlink:type="simple">MCMEC2018_Mertensiidae_sp_A_f</named-content>; associatedMedia: <named-content xmlns:xlink="http://www.w3.org/1999/xlink" content-type="dwc:associatedMedia" xlink:type="simple">http://morphobank.org/permalink/?P3993</named-content>; <bold>Taxon:</bold> kingdom: <named-content xmlns:xlink="http://www.w3.org/1999/xlink" content-type="dwc:kingdom" xlink:type="simple"><tp:taxon-name><tp:taxon-name-part taxon-name-part-type="kingdom">Animalia</tp:taxon-name-part></tp:taxon-name></named-content>; phylum: <named-content xmlns:xlink="http://www.w3.org/1999/xlink" content-type="dwc:phylum" xlink:type="simple"><tp:taxon-name><tp:taxon-name-part taxon-name-part-type="phylum">Ctenophora</tp:taxon-name-part></tp:taxon-name></named-content>; class: <named-content xmlns:xlink="http://www.w3.org/1999/xlink" content-type="dwc:class" xlink:type="simple"><tp:taxon-name><tp:taxon-name-part taxon-name-part-type="class">Tentaculata</tp:taxon-name-part></tp:taxon-name></named-content>; order: <named-content xmlns:xlink="http://www.w3.org/1999/xlink" content-type="dwc:order" xlink:type="simple"><tp:taxon-name><tp:taxon-name-part taxon-name-part-type="order">Cydippida</tp:taxon-name-part></tp:taxon-name></named-content>; family: <named-content xmlns:xlink="http://www.w3.org/1999/xlink" content-type="dwc:family" xlink:type="simple"><tp:taxon-name><tp:taxon-name-part taxon-name-part-type="family">Mertensiidae</tp:taxon-name-part></tp:taxon-name></named-content>; <bold>Location:</bold> continent: <named-content xmlns:xlink="http://www.w3.org/1999/xlink" content-type="dwc:continent" xlink:type="simple">Antarctica</named-content>; waterBody: <named-content xmlns:xlink="http://www.w3.org/1999/xlink" content-type="dwc:waterBody" xlink:type="simple">McMurdo Sound</named-content>; maximumDepthInMeters: <named-content xmlns:xlink="http://www.w3.org/1999/xlink" content-type="dwc:maximumDepthInMeters" xlink:type="simple">1</named-content>; decimalLatitude: <named-content xmlns:xlink="http://www.w3.org/1999/xlink" content-type="dwc:decimalLatitude" xlink:type="simple">-77.637</named-content>; decimalLongitude: <named-content xmlns:xlink="http://www.w3.org/1999/xlink" content-type="dwc:decimalLongitude" xlink:type="simple">166.401</named-content>; <bold>Identification:</bold> identifiedBy: <named-content xmlns:xlink="http://www.w3.org/1999/xlink" content-type="dwc:identifiedBy" xlink:type="simple">Dhugal Lindsay</named-content>; <bold>Event:</bold> samplingProtocol: <named-content xmlns:xlink="http://www.w3.org/1999/xlink" content-type="dwc:samplingProtocol" xlink:type="simple">NIKON D500 camera equipped with a TAMRON SP 90mm F2.8 Di Macro VC USD F017N lens</named-content>; eventDate: <named-content xmlns:xlink="http://www.w3.org/1999/xlink" content-type="dwc:eventDate" xlink:type="simple">2018-11-27</named-content>; <bold>Record Level:</bold> type: <named-content xmlns:xlink="http://www.w3.org/1999/xlink" content-type="dwc:type" xlink:type="simple">StillImage</named-content>; language: <named-content xmlns:xlink="http://www.w3.org/1999/xlink" content-type="dwc:language" xlink:type="simple">en</named-content>; rightsHolder: <named-content xmlns:xlink="http://www.w3.org/1999/xlink" content-type="dwc:rightsHolder" xlink:type="simple">Emiliano Cimoli</named-content></p></list-item></list></tp:treatment-sec><tp:treatment-sec sec-type="Distribution"><title>Distribution</title><p>first time observation.</p></tp:treatment-sec><tp:treatment-sec sec-type="Notes"><title>Notes</title><p><underline>Description of the family <tp:taxon-name><tp:taxon-name-part taxon-name-part-type="family">Mertensiidae</tp:taxon-name-part></tp:taxon-name>:</underline> according to the key to <tp:taxon-name><tp:taxon-name-part taxon-name-part-type="phylum">Ctenophora</tp:taxon-name-part></tp:taxon-name> by <xref ref-type="bibr" rid="B7049032">Licandro and Lindsay (2017)</xref>, our observed specimens should be part of the <tp:taxon-name><tp:taxon-name-part taxon-name-part-type="family">Mertensiidae</tp:taxon-name-part></tp:taxon-name> family, excluding the genus <italic><tp:taxon-name><tp:taxon-name-part taxon-name-part-type="genus" reg="Lampea">Lampea</tp:taxon-name-part></tp:taxon-name></italic>, based on the following morphological characters: <tp:taxon-name><tp:taxon-name-part taxon-name-part-type="order">Cydippida</tp:taxon-name-part></tp:taxon-name> with presence of a pair of tentacles exiting aborally from opposite sides of the body, tentacles with tentilla, without oral lobes, tentacle sheath exits towards the aboral pole, tentacle attached at the aboral end of the tentacle bulb, type C internal canal structure. The body, however, is not laterally compressed. A recent phylogenetic study showed that the family <tp:taxon-name><tp:taxon-name-part taxon-name-part-type="family">Mertensiidae</tp:taxon-name-part></tp:taxon-name> is non-monophyletic and, therefore, needs revision (<xref ref-type="bibr" rid="B7049085">Townsend et al. 2020</xref>). We provisionally place this species in the <tp:taxon-name><tp:taxon-name-part taxon-name-part-type="family">Mertensiidae</tp:taxon-name-part></tp:taxon-name> <italic>sensu lato</italic>, which is also the current assignment of other such orphans, such as the <tp:taxon-name><tp:taxon-name-part taxon-name-part-type="family">Mertensiidae</tp:taxon-name-part></tp:taxon-name> sp. of <xref ref-type="bibr" rid="B7048250">Wrobel and Mills (1998)</xref>: cf. Figure 108. A record for a <tp:taxon-name><tp:taxon-name-part taxon-name-part-type="family">Mertensiidae</tp:taxon-name-part></tp:taxon-name> sp. from the Danco coast of the Antarctic Peninsula, appears in <xref ref-type="bibr" rid="B7084887">Whelan et al. (2017)</xref> with the GenBank accession number MF599321. Figure 3 of the same paper apparently assigns this sequence to a 6.5 mm-long, whitish, elongated "<tp:taxon-name><tp:taxon-name-part taxon-name-part-type="order">Cydippida</tp:taxon-name-part></tp:taxon-name> species Antarctica", but Table S1 in the supplementary material lists both a <tp:taxon-name><tp:taxon-name-part taxon-name-part-type="family">Mertensiidae</tp:taxon-name-part></tp:taxon-name> sp. (64.65˚S, 62.396˚W) and a <tp:taxon-name><tp:taxon-name-part taxon-name-part-type="order">Cydippida</tp:taxon-name-part></tp:taxon-name> sp. (63.439˚S, 55.453˚W) from Antarctica. Figure 2 in <xref ref-type="bibr" rid="B7084887">Whelan et al. (2017)</xref> refers to this sequence as <tp:taxon-name><tp:taxon-name-part taxon-name-part-type="family">Mertensiidae</tp:taxon-name-part></tp:taxon-name> sp. Antarctica, while all other figures, including Figure 3 with the photograph, refer to this sequence as "<tp:taxon-name><tp:taxon-name-part taxon-name-part-type="order">Cydippida</tp:taxon-name-part></tp:taxon-name> species Antarctica". Although the morphology of the animal in Figure 3 is vastly different from the undescribed species dealt with in the present paper, it is unclear whether the photograph assigned to the Mertensiid sequence in <xref ref-type="bibr" rid="B7084887">Whelan et al. (2017)</xref> is actually of that animal or whether it is a photo of something completely different. Photographs of "Mertensiid ctenophores" appear in <xref ref-type="bibr" rid="B7350413">Brueggeman (1998)</xref>, but the tentacle bulbs lie parallel to the stomodeum in the first photo and the ridges are far more pronounced in the second photo compared to the present material. We, therefore, infer that other undescribed "mertensiid" species occur in the Ross Sea.</p><p><underline>Comments on observed material:</underline> N = 4 in 2018 and N = 2 in 2019 (Fig. <xref ref-type="fig" rid="F7048141">14</xref>). Body nearly completely spherical, transparent; eight comb rows located equidistantly from each other, of same length, extending 90% of total body length, space between four comb plates ca. equal to width of comb plate, length of comb plates ca. three times inter-comb plate distance; type C internal canal structure (see <xref ref-type="bibr" rid="B7049032">Licandro and Lindsay 2017</xref>); tentacle bulb long (1/3 of total body length), orientated obliquely to the stomodeum (Fig. <xref ref-type="fig" rid="F7048141">14</xref>A) with aboral end located close to stomodeum, at one third from aboral end and oral end the furthest from the stomodeum, at one third of oral end, colour dark brown on the outside with salmon-coloured groove facing stomodeum; tentacles thick, dark red when leaving the aboral end of tentacle bulb, with light pink tentilla; tentacle sheath opening very long or situated within a deep lateral groove, running from close to polar plate (Fig. <xref ref-type="fig" rid="F7048141">14</xref>F) to about the height of the middle of the tentacle bulb; polar plate straight line; no ciliary ring encircling polar plate; two anal pores on both sides of statocyst; length of comb plates equal to six times the space between plates; stomodeum length up to aboral end of tentacle bulbs.</p></tp:treatment-sec><tp:treatment-sec><!--Section generated to contain objects referenced in tp:taxon-treatment.--><fig id="F7048141" position="float" orientation="portrait"><object-id xmlns:xlink="http://www.w3.org/1999/xlink" content-type="arpha" xlink:type="simple">1119D55C-B153-5E93-83F4-24D7E6D4FC3E</object-id><object-id xmlns:xlink="http://www.w3.org/1999/xlink" content-type="doi" xlink:type="simple">10.3897/BDJ.9.e69374.figure14</object-id><label>Figure 14.</label><caption><p><tp:taxon-name><tp:taxon-name-part taxon-name-part-type="family">Mertensiidae</tp:taxon-name-part></tp:taxon-name> sp. A. Lateral views (A-D), oral view (E) and aboral view (F) of specimens observed on 27/11/2018 (MCMEC2018_Mertensiidae_sp_A_c) (A) and 15/11/2019 (MCMEC2019_Mertensiidae_sp_A_a) (B-F). Abbreviations: ad-c., adradial canal; a.p., anal pore; c.g., ciliary grove; m., mouth; o.t.s.o., oral end opening of tentacle sheath; p.p., polar plate; s. o., tentacle sheath opening; st., statocyst; ss-cr., substomodeal comb row; st-cr., subtentacular comb row; t.b., tentacle bulb. C-H photos courtesy: E. Cimoli.</p></caption><graphic xmlns:xlink="http://www.w3.org/1999/xlink" xlink:href="bdj-09-e69374-g014.jpg" position="float" id="oo_538701.jpg" orientation="portrait" xlink:type="simple"><uri content-type="original_file" xlink:type="simple">https://binary.pensoft.net/fig/538701</uri></graphic></fig></tp:treatment-sec><ref-list><ref id="B7049032"><element-citation xmlns:xlink="http://www.w3.org/1999/xlink" publication-type="chapter" xlink:type="simple"><person-group person-group-type="author"><name name-style="western"><surname>Licandro</surname><given-names>Priscilla</given-names></name><name name-style="western"><surname>Lindsay</surname><given-names>Dhugal J</given-names></name></person-group><year>2017</year><chapter-title><tp:taxon-name>
              <tp:taxon-name-part taxon-name-part-type="phylum">Ctenophora</tp:taxon-name-part>
            </tp:taxon-name></chapter-title><person-group person-group-type="editor"><name name-style="western"><surname>Castellani</surname><given-names>C</given-names></name><name name-style="western"><surname>Edwards</surname><given-names>M.</given-names></name></person-group><source>Marine plankton: A practical guide to ecology, methodology, and taxonomy.</source><volume>1</volume><publisher-name>Oxford University Press</publisher-name><size units="page">251-263</size><pub-id pub-id-type="doi">10.1093/oso/9780199233267.003.0020</pub-id></element-citation></ref><ref id="B7049085"><element-citation xmlns:xlink="http://www.w3.org/1999/xlink" publication-type="article" xlink:type="simple"><person-group person-group-type="author"><name name-style="western"><surname>Townsend</surname><given-names>James P.</given-names></name><name name-style="western"><surname>Tassia</surname><given-names>Michael G.</given-names></name><name name-style="western"><surname>Damian-Serrano</surname><given-names>Alejandro</given-names></name><name name-style="western"><surname>Whelan</surname><given-names>Nathan V.</given-names></name><name name-style="western"><surname>Halanych</surname><given-names>Kenneth M.</given-names></name><name name-style="western"><surname>Sweeney</surname><given-names>Alison M.</given-names></name></person-group><year>2020</year><article-title>A mesopelagic ctenophore representing a new family, with notes on family-level taxonomy in <tp:taxon-name><tp:taxon-name-part taxon-name-part-type="phylum">Ctenophora</tp:taxon-name-part></tp:taxon-name>: <italic><tp:taxon-name><tp:taxon-name-part taxon-name-part-type="genus" reg="Vampyroctena">Vampyroctena</tp:taxon-name-part><tp:taxon-name-part taxon-name-part-type="species" reg="delmarvensis">delmarvensis</tp:taxon-name-part></tp:taxon-name></italic> gen. nov. sp. nov. (<tp:taxon-name><tp:taxon-name-part taxon-name-part-type="family">Vampyroctenidae</tp:taxon-name-part></tp:taxon-name>, fam. nov.)</article-title><source>Marine Biodiversity</source><volume>50</volume><issue>3</issue><fpage>1</fpage><lpage>12</lpage><pub-id pub-id-type="doi">10.1007/s12526-020-01049-9</pub-id></element-citation></ref><ref id="B7048250"><element-citation xmlns:xlink="http://www.w3.org/1999/xlink" publication-type="book" xlink:type="simple"><person-group person-group-type="author"><name name-style="western"><surname>Wrobel</surname><given-names>David</given-names></name><name name-style="western"><surname>Mills</surname><given-names>Claudia</given-names></name></person-group><year>1998</year><source>Pacific coast pelagic invertebrates: a guide to the common gelatinous animals</source><publisher-name>Sea Challengers</publisher-name><publisher-loc>Monterey</publisher-loc><size units="page">108</size></element-citation></ref><ref id="B7084887"><element-citation xmlns:xlink="http://www.w3.org/1999/xlink" publication-type="article" xlink:type="simple"><person-group person-group-type="author"><name name-style="western"><surname>Whelan</surname><given-names>Nathan V</given-names></name><name name-style="western"><surname>Kocot</surname><given-names>Kevin M</given-names></name><name name-style="western"><surname>Moroz</surname><given-names>Tatiana P</given-names></name><name name-style="western"><surname>Mukherjee</surname><given-names>Krishanu</given-names></name><name name-style="western"><surname>Williams</surname><given-names>Peter</given-names></name><name name-style="western"><surname>Paulay</surname><given-names>Gustav</given-names></name><name name-style="western"><surname>Moroz</surname><given-names>Leonid L</given-names></name><name name-style="western"><surname>Halanych</surname><given-names>Kenneth M</given-names></name></person-group><year>2017</year><article-title>Ctenophore relationships and their placement as the sister group of other animals</article-title><source>Nature Ecology &amp; Evolution</source><volume>1</volume><fpage>1737</fpage><lpage>1746</lpage><pub-id pub-id-type="doi">10.1038/s41559-017-0331-3</pub-id></element-citation></ref><ref id="B7350413"><element-citation xmlns:xlink="http://www.w3.org/1999/xlink" publication-type="website" xlink:type="simple"><person-group person-group-type="author"><name name-style="western"><surname>Brueggeman</surname><given-names>P</given-names></name></person-group><article-title>Underwater Field Guide to Ross Island &amp; McMurdo Sound, Antarctica</article-title><uri xlink:type="simple">http://peterbrueggeman.com/nsf/fguide/index.html</uri><date-in-citation content-type="access-date">2021-04-01T00:00:00+03:00</date-in-citation></element-citation></ref></ref-list></tp:taxon-treatment>
