# Supplementary material for: Life beneath the ice: jellyfish and ctenophores from the Ross Sea, Antarctica, with an image-based training set for machine learning
Source: Biodivers Data J. 2021 Aug 16;9:e69374. doi: 10.3897/BDJ.9.e69374 (PMC8382665; doi:10.3897/BDJ.9.e69374)
Supplement: XML Treatment for Mollusca [file BDJ.9.e69374-treatment13.xml]

<!DOCTYPE tp:taxon-treatment
  PUBLIC "-//TaxonX//DTD Taxonomic Treatment Publishing DTD v0 20100105//EN" "tax-treatment-NSO.dtd">
<tp:taxon-treatment xmlns:tp="http://www.plazi.org/taxpub"><tp:treatment-meta><mixed-citation publication-type="journal"><person-group><name><surname>Verhaegen</surname><given-names>Gerlien</given-names></name><name><surname>Cimoli</surname><given-names>Emiliano</given-names></name><name><surname>Lindsay</surname><given-names>Dhugal</given-names></name></person-group><article-title>Life beneath the ice: jellyfish and ctenophores from the Ross Sea, Antarctica, with an image-based training set for machine learning</article-title><source>Biodivers Data J</source><day>16</day><month>8</month><year>2021</year><volume>9</volume><pub-id pub-id-type="doi">10.3897/BDJ.9.e69374</pub-id></mixed-citation></tp:treatment-meta><tp:nomenclature><tp:taxon-name>
              <object-id xmlns:xlink="http://www.w3.org/1999/xlink" content-type="arpha" xlink:type="simple">DD26E339-040E-5E26-B98D-EB878BAD5802</object-id>
              <tp:taxon-name-part taxon-name-part-type="phylum">Mollusca</tp:taxon-name-part>
            </tp:taxon-name></tp:nomenclature><tp:treatment-sec sec-type="Notes"><title>Notes</title><p><tp:taxon-name><tp:taxon-name-part taxon-name-part-type="phylum">Mollusca</tp:taxon-name-part></tp:taxon-name> was the third most-observed phylum (20% of all observations): <italic><tp:taxon-name><tp:taxon-name-part taxon-name-part-type="genus" reg="Clione">Clione</tp:taxon-name-part><tp:taxon-name-part taxon-name-part-type="species" reg="limacina">limacina</tp:taxon-name-part><tp:taxon-name-part taxon-name-part-type="subspecies" reg="antarctica">antarctica</tp:taxon-name-part></tp:taxon-name></italic> (N = 2 in 2018, N = 1 in 2019) (Fig. <xref ref-type="fig" rid="F7048145">15</xref>), <italic><tp:taxon-name><tp:taxon-name-part taxon-name-part-type="genus" reg="Spongiobranchaea">Spongiobranchaea</tp:taxon-name-part><tp:taxon-name-part taxon-name-part-type="species" reg="australis">australis</tp:taxon-name-part></tp:taxon-name></italic> (N = 1 in 2018) (Fig. <xref ref-type="fig" rid="F7048149">16</xref>), <italic><tp:taxon-name><tp:taxon-name-part taxon-name-part-type="genus" reg="Limacina">Limacina</tp:taxon-name-part><tp:taxon-name-part taxon-name-part-type="species" reg="helicina">helicina</tp:taxon-name-part><tp:taxon-name-part taxon-name-part-type="subspecies" reg="antarctica">antarctica</tp:taxon-name-part></tp:taxon-name></italic> (N = 2 in 2019) (Fig. <xref ref-type="fig" rid="F7048153">17</xref>),and various Gastropod larvae (N = 3 in 2018, N = 2 in 2019) (Fig. <xref ref-type="fig" rid="F7048157">18</xref>).</p></tp:treatment-sec><tp:treatment-sec><!--Section generated to contain objects referenced in tp:taxon-treatment.--><fig id="F7048145" position="float" orientation="portrait"><object-id xmlns:xlink="http://www.w3.org/1999/xlink" content-type="arpha" xlink:type="simple">6EF39C96-077B-52A2-ABD3-99E72E1F3430</object-id><object-id xmlns:xlink="http://www.w3.org/1999/xlink" content-type="doi" xlink:type="simple">10.3897/BDJ.9.e69374.figure15</object-id><label>Figure 15.</label><caption><p><italic><tp:taxon-name><tp:taxon-name-part taxon-name-part-type="genus" reg="Clione">Clione</tp:taxon-name-part><tp:taxon-name-part taxon-name-part-type="species" reg="limacina">limacina</tp:taxon-name-part><tp:taxon-name-part taxon-name-part-type="subspecies" reg="antarctica">antarctica</tp:taxon-name-part></tp:taxon-name></italic>. <bold>A</bold>, <bold>B.</bold> Specimens observed on 29/11/2018; <bold>C.</bold> Specimen observed on 20/11/2019. Photos courtesy: E. Cimoli.</p></caption><graphic xmlns:xlink="http://www.w3.org/1999/xlink" xlink:href="bdj-09-e69374-g015.jpg" position="float" id="oo_538703.jpg" orientation="portrait" xlink:type="simple"><uri content-type="original_file" xlink:type="simple">https://binary.pensoft.net/fig/538703</uri></graphic></fig><fig id="F7048149" position="float" orientation="portrait"><object-id xmlns:xlink="http://www.w3.org/1999/xlink" content-type="arpha" xlink:type="simple">C62EB0F0-ACB0-55DC-B947-CDDC5E50386D</object-id><object-id xmlns:xlink="http://www.w3.org/1999/xlink" content-type="doi" xlink:type="simple">10.3897/BDJ.9.e69374.figure16</object-id><label>Figure 16.</label><caption><p><italic><tp:taxon-name><tp:taxon-name-part taxon-name-part-type="genus" reg="Spongiobranchaea">Spongiobranchaea</tp:taxon-name-part><tp:taxon-name-part taxon-name-part-type="species" reg="australis">australis</tp:taxon-name-part></tp:taxon-name></italic>. <bold>A</bold>, <bold>B.</bold> Specimens observed on 29/11/2018. Photos courtesy: E. Cimoli.</p></caption><graphic xmlns:xlink="http://www.w3.org/1999/xlink" xlink:href="bdj-09-e69374-g016.jpg" position="float" id="oo_538705.jpg" orientation="portrait" xlink:type="simple"><uri content-type="original_file" xlink:type="simple">https://binary.pensoft.net/fig/538705</uri></graphic></fig><fig id="F7048153" position="float" orientation="portrait"><object-id xmlns:xlink="http://www.w3.org/1999/xlink" content-type="arpha" xlink:type="simple">9A90B871-62F3-5193-A9EE-8B3AE7E1D90C</object-id><object-id xmlns:xlink="http://www.w3.org/1999/xlink" content-type="doi" xlink:type="simple">10.3897/BDJ.9.e69374.figure17</object-id><label>Figure 17.</label><caption><p><italic><tp:taxon-name><tp:taxon-name-part taxon-name-part-type="genus" reg="Limacina">Limacina</tp:taxon-name-part><tp:taxon-name-part taxon-name-part-type="species" reg="helicina">helicina</tp:taxon-name-part><tp:taxon-name-part taxon-name-part-type="subspecies" reg="antarctica">antarctica</tp:taxon-name-part></tp:taxon-name></italic> specimen observed on 22/11/2019. Photo courtesy: E. Cimoli.</p></caption><graphic xmlns:xlink="http://www.w3.org/1999/xlink" xlink:href="bdj-09-e69374-g017.jpg" position="float" id="oo_538707.jpg" orientation="portrait" xlink:type="simple"><uri content-type="original_file" xlink:type="simple">https://binary.pensoft.net/fig/538707</uri></graphic></fig><fig id="F7048157" position="float" orientation="portrait"><object-id xmlns:xlink="http://www.w3.org/1999/xlink" content-type="arpha" xlink:type="simple">501C0EF5-792F-5E14-924D-4142EC50FB14</object-id><object-id xmlns:xlink="http://www.w3.org/1999/xlink" content-type="doi" xlink:type="simple">10.3897/BDJ.9.e69374.figure18</object-id><label>Figure 18.</label><caption><p>Gastropod larvae. <bold>A.</bold> Specimen observed on 16/11/2018; <bold>B.</bold> Specimen observed on 1/12/2018. Photos courtesy: E. Cimoli.</p></caption><graphic xmlns:xlink="http://www.w3.org/1999/xlink" xlink:href="bdj-09-e69374-g018.jpg" position="float" id="oo_538709.jpg" orientation="portrait" xlink:type="simple"><uri content-type="original_file" xlink:type="simple">https://binary.pensoft.net/fig/538709</uri></graphic></fig></tp:treatment-sec></tp:taxon-treatment>
