# Supplementary material for: Life beneath the ice: jellyfish and ctenophores from the Ross Sea, Antarctica, with an image-based training set for machine learning
Source: Biodivers Data J. 2021 Aug 16;9:e69374. doi: 10.3897/BDJ.9.e69374 (PMC8382665; doi:10.3897/BDJ.9.e69374)
Supplement: XML Treatment for Amphipoda [file BDJ.9.e69374-treatment14.xml]

<!DOCTYPE tp:taxon-treatment
  PUBLIC "-//TaxonX//DTD Taxonomic Treatment Publishing DTD v0 20100105//EN" "tax-treatment-NSO.dtd">
<tp:taxon-treatment xmlns:tp="http://www.plazi.org/taxpub"><tp:treatment-meta><mixed-citation publication-type="journal"><person-group><name><surname>Verhaegen</surname><given-names>Gerlien</given-names></name><name><surname>Cimoli</surname><given-names>Emiliano</given-names></name><name><surname>Lindsay</surname><given-names>Dhugal</given-names></name></person-group><article-title>Life beneath the ice: jellyfish and ctenophores from the Ross Sea, Antarctica, with an image-based training set for machine learning</article-title><source>Biodivers Data J</source><day>16</day><month>8</month><year>2021</year><volume>9</volume><pub-id pub-id-type="doi">10.3897/BDJ.9.e69374</pub-id></mixed-citation></tp:treatment-meta><tp:nomenclature><tp:taxon-name>
              <object-id xmlns:xlink="http://www.w3.org/1999/xlink" content-type="arpha" xlink:type="simple">B32230DB-33A4-535A-8919-FB7D15CACD8B</object-id>
              <tp:taxon-name-part taxon-name-part-type="order">Amphipoda</tp:taxon-name-part>
            </tp:taxon-name><tp:taxon-authority>Latreille, 1816</tp:taxon-authority></tp:nomenclature><tp:treatment-sec sec-type="Notes"><title>Notes</title><p>We observed a few amphilochid amphipods belonging to the family <tp:taxon-name><tp:taxon-name-part taxon-name-part-type="family">Eusiridae</tp:taxon-name-part></tp:taxon-name> (N = 3 in 2018, N = 1 in 2019) (e.g. Fig. <xref ref-type="fig" rid="F7048161">19</xref>).</p></tp:treatment-sec><tp:treatment-sec><!--Section generated to contain objects referenced in tp:taxon-treatment.--><fig id="F7048161" position="float" orientation="portrait"><object-id xmlns:xlink="http://www.w3.org/1999/xlink" content-type="arpha" xlink:type="simple">BF323383-48F7-5014-B097-740D252B96A6</object-id><object-id xmlns:xlink="http://www.w3.org/1999/xlink" content-type="doi" xlink:type="simple">10.3897/BDJ.9.e69374.figure19</object-id><label>Figure 19.</label><caption><p>Eusirid amphipod specimen observed on 26/11/2019. Photo courtesy: E. Cimoli.</p></caption><graphic xmlns:xlink="http://www.w3.org/1999/xlink" xlink:href="bdj-09-e69374-g019.jpg" position="float" id="oo_538710.jpg" orientation="portrait" xlink:type="simple"><uri content-type="original_file" xlink:type="simple">https://binary.pensoft.net/fig/538710</uri></graphic></fig></tp:treatment-sec></tp:taxon-treatment>
